# Supplementary material for: Zika E Glycan Loop Region and Guillain–Barré Syndrome-Related Proteins: A Possible Molecular Mimicry to Be Taken in Account for Vaccine Development
Source: Vaccines (Basel). 2021 Mar 19;9(3):283. doi: 10.3390/vaccines9030283 (PMC8003386; doi:10.3390/vaccines9030283)
Supplement: Supplementary file 1 [file vaccines-09-00283-s001.zip]

Archive with 3 entries (3 files):
- Supplementary material vaccines-1116910_GL 04.03.2021.docx
- Table-S1-and-S2.xlsx
- Table_S3.xlsx
