# Supplementary material for: Zika E Glycan Loop Region and Guillain–Barré Syndrome-Related Proteins: A Possible Molecular Mimicry to Be Taken in Account for Vaccine Development
Source: Vaccines (Basel). 2021 Mar 19;9(3):283. doi: 10.3390/vaccines9030283 (PMC8003386; doi:10.3390/vaccines9030283)
Supplement: Supplementary file 1 [file vaccines-09-00283-s001.zip › Table-S1-and-S2.xlsx]

## Sheet: Table S1
	Gene ID	FoldChange	SH_rep1	SH_rep2	SH_rep3	RA_rep1	RA.rep2	RA_rep3	padj	log2 (FoldChange)	p-value	stat	log10 (padj)
	ABTB2	5.4469	31.0441	32.9875	12.7286	173.8776	133.7999	107.8102	0	2.4454	0	77.9882	15.6791
	ANGPT2	6.7981	2.141	0	2.1214	7.9035	9.8503	12.1721	0.0088	2.7651	0.0011	10.6559	2.0556
	ANGPTL4	12.8537	1.0705	1.2218	0	11.8553	6.5669	10.4332	0.0023	3.6841	0.0002	13.7644	2.6351
	ARHGAP20	11.1866	7.4934	8.5523	13.7893	126.4564	96.8612	113.0268	0	3.4837	0	129.3775	26.4553
	ARPP21	8.7808	16.0573	13.4394	9.5464	112.6252	118.2036	111.288	0	3.1343	0	123.068	25.0947
	CAPN12	6.162	6.4229	4.887	1.0607	27.6623	25.4466	22.6054	0	2.6234	0	24.1566	4.6244
	CCDC68	12.9943	0	2.4435	0	8.8915	8.2086	12.1721	0.0022	3.6998	0.0002	13.8962	2.6577
	CCL2	12.0557	4.2819	3.6653	1.0607	38.5297	37.7595	31.2997	0	3.5916	0	48.6935	9.6206
	CEBPB	0.1937	57.8062	75.7491	86.9786	14.8191	10.6712	17.3887	0	-2.3683	0	57.7006	11.5044
	CLSTN2	5.4974	67.4406	53.7574	28.6393	304.2857	250.3617	267.7867	0	2.4588	0	133.1932	27.2689
	COLCA1	40.4036	0	0	0	8.8915	9.0294	6.9555	0.0003	5.3364	0	18.364	3.5144
	CRABP2	6.9248	176.6302	250.4608	162.2893	1527.3563	1336.3569	1203.3011	0	2.7918	0	313.7458	65.6596
	IGFBP7	35.1164	0	0	0	10.8673	7.3877	3.4777	0.0012	5.1341	0.0001	15.1978	2.907
	CYP26B1	309.0045	1.0705	0	0	144.2393	139.5459	86.9437	0	8.2715	0	216.6209	45.0915
	DACH1	5.5248	69.5816	54.9792	51.975	358.6225	307.8218	311.2585	0	2.4659	0	192.1784	39.855
	DAPL1	107.905	0	0	0	21.7347	24.6257	19.9971	0	6.7536	0	50.2297	9.939
	DHRS3	156.4291	0	1.2218	1.0607	122.5046	118.2036	107.8102	0	7.2894	0	229.1136	47.6121
	DKK2	6.6717	22.4802	28.1005	15.9107	167.9499	142.0084	130.4156	0	2.7381	0	119.8214	24.4033
	DLG2	8.5582	8.5639	7.3306	6.3643	76.0714	54.9975	59.9912	0	3.0973	0	69.8852	14.0129
	FAM43A	7.9911	11.7753	7.3306	14.85	99.782	96.0404	79.1188	0	2.9984	0	93.0858	18.8157
	FAT3	0.11	82.4274	73.3056	78.4929	9.8794	6.5669	9.5638	0	-3.1838	0	95.8907	19.4104
	FGF1	12.7272	6.4229	2.4435	4.2429	57.3006	56.6392	55.644	0	3.6698	0	77.5252	15.5969
	GALNT6	6.1202	2.141	8.5523	8.4857	38.5297	40.222	37.3858	0	2.6136	0	36.1661	7.0755
	GAS5-AS1	5.3194	4.2819	6.1088	10.6071	32.602	37.7595	41.733	0	2.4113	0	31.7307	6.1548
	GDF10	31.096	0	1.2218	0	12.8432	13.1337	11.3027	0	4.9587	0	23.1505	4.4355
	GFRA1	10.3076	1.0705	2.4435	0	12.8432	12.3129	9.5638	0.0012	3.3656	0.0001	15.217	2.9093
	GRIA1	5.994	3.2115	4.887	2.1214	21.7347	23.8049	14.7804	0.0002	2.5835	0	19.1292	3.6588
	HIC1	6.3564	5.3524	6.1088	5.3036	49.397	28.73	28.6914	0	2.6682	0	32.5703	6.3292
	HS3ST2	58.2188	1.0705	0	0	26.6744	17.238	26.0831	0	5.8634	0	45.813	9.0463
	ID2	0.1243	362.8947	442.2772	458.2286	50.385	54.1766	52.1662	0	-3.0086	0	304.4344	63.8073
	IGF2	0.1689	140.2337	135.6154	107.1321	18.7709	22.984	22.6054	0	-2.5655	0	107.1325	21.7537
	IGFBP7	17.2782	0	1.2218	0	9.8794	5.746	5.2166	0.0072	4.1109	0.0009	11.1078	2.1398
	KCTD19	5.7291	4.2819	1.2218	4.2429	10.8673	18.8797	26.9526	0.0007	2.5183	0.0001	16.4436	3.1489
	LINC01587	23.9599	1.0705	0	0	4.9397	13.1337	10.4332	0.0008	4.5826	0.0001	16.3036	3.1196
	LPAR3	0.175	23.5507	13.4394	13.7893	3.9518	2.4626	2.6083	0.0007	-2.5142	0	16.5083	3.16
	LTBP1	5.1641	4.2819	1.2218	3.1821	10.8673	17.238	17.3887	0.003	2.3685	0.0003	13.1521	2.5223
	MIR3654	0.0707	61.0177	160.0506	107.1321	8.8915	7.3877	6.9555	0	-3.8222	0	106.1999	21.5631
	MPP4	22.8074	0	0	1.0607	7.9035	10.6712	8.6944	0.0009	4.5114	0.0001	16.0304	3.0676
	NELL1	0.1454	55.6653	54.9792	54.0964	7.9035	8.2086	7.8249	0	-2.7818	0	60.2052	12.0219
	NOS1	8.6271	32.1146	19.5482	24.3964	211.4193	244.6157	204.3177	0	3.1089	0	196.887	40.8369
	NPAS4	0.1635	13.9163	17.1046	18.0321	3.9518	3.2834	0.8694	0.0006	-2.6126	0	16.9617	3.2454
	NTRK2	14.2833	62.0882	75.7491	60.4607	931.6281	963.6873	924.2118	0	3.8363	0	672.7124	143.4721
	PLA2G4C	8.6067	2.141	1.2218	1.0607	14.8191	13.9546	9.5638	0.0011	3.1055	0.0001	15.5256	2.9677
	POLR2J2	0.0543	12.8458	14.6611	21.2143	0	0.8209	1.7389	0	-4.2026	0	27.9812	5.4022
	RAB27B	10.8195	3.2115	3.6653	4.2429	38.5297	43.5055	38.2552	0	3.4356	0	52.882	10.4879
	RARB	5.6304	26.7621	34.2093	11.6679	149.179	125.5913	129.5461	0	2.4932	0	90.8676	18.3675
	RNA18S5	0.1928	302.9475	331.097	220.6286	74.0956	56.6392	34.7775	0	-2.375	0	114.6236	23.3184
	RTN4RL1	11.1406	0	2.4435	2.1214	18.7709	18.8797	12.1721	0.0001	3.4778	0	22.0565	4.2277
	SALL4	0.1328	13.9163	12.2176	7.425	1.9759	1.6417	0.8694	0.0027	-2.913	0.0003	13.3931	2.568
	SAMD11	0.1439	22.4802	15.8829	23.3357	3.9518	2.4626	2.6083	0	-2.7971	0	23.3492	4.4755
	SAMD9	7.375	0	2.4435	2.1214	11.8553	9.0294	12.1721	0.0045	2.8826	0	12.2266	2.346
	SCARNA1	8.4842	5.3524	8.5523	12.7286	59.2764	77.9815	88.6826	0	3.0848	0	77.1291	15.5224
	SCN2B	7.5885	1.0705	0	3.1821	9.8794	13.9546	9.5638	0.004	2.9238	0.0004	12.4881	2.3979
	SLC7A11	0.1935	36.3965	52.5357	53.0357	5.9276	6.5669	14.7804	0	-2.3694	0	37.5611	7.3544
	SMOC1	8.1681	3.2115	1.2218	1.0607	14.8191	12.3129	18.2582	0.0004	3.03	0	17.721	3.3925
	SNORA48	6.0585	16.0573	8.5523	4.2429	57.3006	48.4306	69.555	0	2.599	0	48.2435	9.534
	SNORD3A	5.9122	33452.6866	16347.1504	24976.6398	142647.7714	151660.9066	147789.5493	0	2.5637	0	71.126	14.2705
	SNORD3C	5.2118	89.9208	23.2134	81.675	303.2978	372.6695	341.6888	0.0003	2.3818	0	18.2624	3.4945
	SOX15	5.0548	5.3524	2.4435	4.2429	15.8071	22.984	22.6054	0.0005	2.3377	0	17.4425	3.3377
	SYTL4	13.3932	0	0	3.1821	15.8071	14.7754	13.911	0.0001	3.7434	0	21.3465	4.0914
	TGM2	6.9994	3.2115	3.6653	7.425	31.6141	32.8343	36.5164	0	2.8072	0	35.3399	6.9049
	TMEM183B	0.113	9.6344	13.4394	8.4857	0.9879	0.8209	1.7389	0.0022	-3.1455	0.0002	13.9235	2.6625
	TNFRSF19	9.6829	6.4229	2.4435	6.3643	40.5056	45.1472	64.3384	0	3.2754	0	57.2303	11.4055
	TXK	8.0927	1.0705	1.2218	1.0607	12.8432	6.5669	7.8249	0.009	3.0166	0.0011	10.6025	2.0449

## Sheet: Table S2
UNIPROT - Query "guillain barre" OR "miller fisher" OR demyelinating OR polyneuropathy OR "axonal neuropathy" OR "motor neuropathy" OR "immune neuropathy" AND organism:"Homo sapiens (Human) [9606]"
UniProt Accession	UniProt Entry Names	Status	Protein names	Gene names	Organism	Length
Q68DK2	ZFY26_HUMAN	reviewed	Zinc finger FYVE domain-containing protein 26 (FYVE domain-containing centrosomal protein) (FYVE-CENT) (Spastizin)	ZFYVE26 KIAA0321	Homo sapiens (Human)	2539
Q9NUW8	TYDP1_HUMAN	reviewed	Tyrosyl-DNA phosphodiesterase 1 (Tyr-DNA phosphodiesterase 1) (EC 3.1.4.-)	TDP1	Homo sapiens (Human)	608
P54577	SYYC_HUMAN	reviewed	Tyrosine--tRNA ligase, cytoplasmic (EC 6.1.1.1) (Tyrosyl-tRNA synthetase) (TyrRS) [Cleaved into: Tyrosine--tRNA ligase, cytoplasmic, N-terminally processed]	YARS1 YARS	Homo sapiens (Human)	528
Q96RR1	PEO1_HUMAN	reviewed	Twinkle protein, mitochondrial (EC 3.6.4.12) (Progressive external ophthalmoplegia 1 protein) (T7 gp4-like protein with intramitochondrial nucleoid localization) (T7-like mitochondrial DNA helicase) (Twinkle mtDNA helicase)	TWNK C10orf2 PEO1	Homo sapiens (Human)	684
P19438	TNR1A_HUMAN	reviewed	Tumor necrosis factor receptor superfamily member 1A (Tumor necrosis factor receptor 1) (TNF-R1) (Tumor necrosis factor receptor type I) (TNF-RI) (TNFR-I) (p55) (p60) (CD antigen CD120a) [Cleaved into: Tumor necrosis factor receptor superfamily member 1A, membrane form; Tumor necrosis factor-binding protein 1 (TBPI)]	TNFRSF1A TNFAR TNFR1	Homo sapiens (Human)	455
Q13509	TBB3_HUMAN	reviewed	Tubulin beta-3 chain (Tubulin beta-4 chain) (Tubulin beta-III)	TUBB3 TUBB4	Homo sapiens (Human)	450
Q13736	Q13736_HUMAN	unreviewed	TTR protein	TTR	Homo sapiens (Human)	60
V9GZJ0	V9GZJ0_HUMAN	unreviewed	TTR protein	TTR	Homo sapiens (Human)	49
Q13739	Q13739_HUMAN	unreviewed	TTR protein	TTR	Homo sapiens (Human)	69
P23381	SYWC_HUMAN	reviewed	Tryptophan--tRNA ligase, cytoplasmic (EC 6.1.1.2) (Interferon-induced protein 53) (IFP53) (Tryptophanyl-tRNA synthetase) (TrpRS) (hWRS) [Cleaved into: T1-TrpRS; T2-TrpRS]	WARS1 IFI53 WARS WRS	Homo sapiens (Human)	471
Q9C040	TRIM2_HUMAN	reviewed	Tripartite motif-containing protein 2 (EC 2.3.2.27) (E3 ubiquitin-protein ligase TRIM2) (RING finger protein 86) (RING-type E3 ubiquitin transferase TRIM2)	TRIM2 KIAA0517 RNF86	Homo sapiens (Human)	744
P40939	ECHA_HUMAN	reviewed	Trifunctional enzyme subunit alpha, mitochondrial (78 kDa gastrin-binding protein) (Monolysocardiolipin acyltransferase) (EC 2.3.1.-) (TP-alpha) [Includes: Long-chain enoyl-CoA hydratase (EC 4.2.1.17); Long chain 3-hydroxyacyl-CoA dehydrogenase (EC 1.1.1.211)]	HADHA HADH	Homo sapiens (Human)	763
P02766	TTHY_HUMAN	reviewed	Transthyretin (ATTR) (Prealbumin) (TBPA)	TTR PALB	Homo sapiens (Human)	147
P55072	TERA_HUMAN	reviewed	Transitional endoplasmic reticulum ATPase (TER ATPase) (EC 3.6.4.6) (15S Mg(2+)-ATPase p97 subunit) (Valosin-containing protein) (VCP)	VCP	Homo sapiens (Human)	806
Q9HBA0	TRPV4_HUMAN	reviewed	Transient receptor potential cation channel subfamily V member 4 (TrpV4) (Osm-9-like TRP channel 4) (OTRPC4) (Transient receptor potential protein 12) (TRP12) (Vanilloid receptor-like channel 2) (Vanilloid receptor-like protein 2) (VRL-2) (Vanilloid receptor-related osmotically-activated channel) (VR-OAC)	TRPV4 VRL2 VROAC	Homo sapiens (Human)	871
P56693	SOX10_HUMAN	reviewed	Transcription factor SOX-10	SOX10	Homo sapiens (Human)	466
P19971	TYPH_HUMAN	reviewed	Thymidine phosphorylase (TP) (EC 2.4.2.4) (Gliostatin) (Platelet-derived endothelial cell growth factor) (PD-ECGF) (TdRPase)	TYMP ECGF1	Homo sapiens (Human)	482
O00142	KITM_HUMAN	reviewed	Thymidine kinase 2, mitochondrial (EC 2.7.1.21) (Mt-TK)	TK2	Homo sapiens (Human)	265
Q9ULP9	TBC24_HUMAN	reviewed	TBC1 domain family member 24	TBC1D24 KIAA1171	Homo sapiens (Human)	559
Q8N9I0	SYT2_HUMAN	reviewed	Synaptotagmin-2 (Synaptotagmin II) (SytII)	SYT2	Homo sapiens (Human)	419
Q16637	SMN_HUMAN	reviewed	Survival motor neuron protein (Component of gems 1) (Gemin-1)	SMN1 SMN SMNT; SMN2 SMNC	Homo sapiens (Human)	294
Q15526	SURF1_HUMAN	reviewed	Surfeit locus protein 1	SURF1 SURF-1	Homo sapiens (Human)	300
P22307	SCP2_HUMAN	reviewed	Sterol carrier protein 2 (SCP-2) (Acetyl-CoA C-myristoyltransferase) (EC 2.3.1.155) (Non-specific lipid-transfer protein) (NSL-TP) (Propanoyl-CoA C-acyltransferase) (EC 2.3.1.176) (SCP-2/3-oxoacyl-CoA thiolase) (SCP-2/thiolase) (EC 2.3.1.16) (SCP-chi) (SCPX) (Sterol carrier protein X) (SCP-X) (Straight-chain acyl-CoA oxidase) (SCOX)	SCP2	Homo sapiens (Human)	547
Q9H254	SPTN4_HUMAN	reviewed	Spectrin beta chain, non-erythrocytic 4 (Beta-IV spectrin) (Spectrin, non-erythroid beta chain 3)	SPTBN4 KIAA1642 SPTBN3	Homo sapiens (Human)	2564
Q96JI7	SPTCS_HUMAN	reviewed	Spatacsin (Colorectal carcinoma-associated protein) (Spastic paraplegia 11 protein)	SPG11 KIAA1840	Homo sapiens (Human)	2443
Q96AG3	S2546_HUMAN	reviewed	Solute carrier family 25 member 46	SLC25A46 TB1	Homo sapiens (Human)	418
Q9UHW9	S12A6_HUMAN	reviewed	Solute carrier family 12 member 6 (Electroneutral potassium-chloride cotransporter 3) (K-Cl cotransporter 3)	SLC12A6 KCC3	Homo sapiens (Human)	1150
P05023	AT1A1_HUMAN	reviewed	Sodium/potassium-transporting ATPase subunit alpha-1 (Na(+)/K(+) ATPase alpha-1 subunit) (EC 7.2.2.13) (Sodium pump subunit alpha-1)	ATP1A1	Homo sapiens (Human)	1023
Q15858	SCN9A_HUMAN	reviewed	Sodium channel protein type 9 subunit alpha (Neuroendocrine sodium channel) (hNE-Na) (Peripheral sodium channel 1) (PN1) (Sodium channel protein type IX subunit alpha) (Voltage-gated sodium channel subunit alpha Nav1.7)	SCN9A NENA	Homo sapiens (Human)	1988
P25063	CD24_HUMAN	reviewed	Signal transducer CD24 (Small cell lung carcinoma cluster 4 antigen) (CD antigen CD24)	CD24 CD24A	Homo sapiens (Human)	80
Q99720	SGMR1_HUMAN	reviewed	Sigma non-opioid intracellular receptor 1 (Aging-associated gene 8 protein) (SR31747-binding protein) (SR-BP) (Sigma 1-type opioid receptor) (SIG-1R) (Sigma1-receptor) (Sigma1R) (hSigmaR1)	SIGMAR1 OPRS1 SRBP AAG8	Homo sapiens (Human)	223
Q8TF17	S3TC2_HUMAN	reviewed	SH3 domain and tetratricopeptide repeat-containing protein 2	SH3TC2 KIAA1985 PP12494	Homo sapiens (Human)	1288
Q99986	VRK1_HUMAN	reviewed	Serine/threonine-protein kinase VRK1 (EC 2.7.11.1) (Vaccinia-related kinase 1)	VRK1	Homo sapiens (Human)	396
Q96G97	BSCL2_HUMAN	reviewed	Seipin (Bernardinelli-Seip congenital lipodystrophy type 2 protein)	BSCL2	Homo sapiens (Human)	398
Q9NZJ4	SACS_HUMAN	reviewed	Sacsin (DnaJ homolog subfamily C member 29) (DNAJC29)	SACS KIAA0730	Homo sapiens (Human)	4579
Q9Y580	RBM7_HUMAN	reviewed	RNA-binding protein 7 (RNA-binding motif protein 7)	RBM7	Homo sapiens (Human)	266
P60891	PRPS1_HUMAN	reviewed	Ribose-phosphate pyrophosphokinase 1 (EC 2.7.6.1) (PPRibP) (Phosphoribosyl pyrophosphate synthase I) (PRS-I)	PRPS1	Homo sapiens (Human)	318
Q7LG56	RIR2B_HUMAN	reviewed	Ribonucleoside-diphosphate reductase subunit M2 B (EC 1.17.4.1) (TP53-inducible ribonucleotide reductase M2 B) (p53-inducible ribonucleotide reductase small subunit 2-like protein) (p53R2)	RRM2B P53R2	Homo sapiens (Human)	351
P08575	PTPRC_HUMAN	reviewed	Receptor-type tyrosine-protein phosphatase C (EC 3.1.3.48) (Leukocyte common antigen) (L-CA) (T200) (CD antigen CD45)	PTPRC CD45	Homo sapiens (Human)	1306
Q9H902	REEP1_HUMAN	reviewed	Receptor expression-enhancing protein 1 (Spastic paraplegia 31 protein)	REEP1 C2orf23 SPG31	Homo sapiens (Human)	201
P51149	RAB7A_HUMAN	reviewed	Ras-related protein Rab-7a	RAB7A RAB7	Homo sapiens (Human)	207
Q15120	PDK3_HUMAN	reviewed	[Pyruvate dehydrogenase (acetyl-transferring)] kinase isozyme 3, mitochondrial (EC 2.7.11.2) (Pyruvate dehydrogenase kinase isoform 3)	PDK3 PDHK3	Homo sapiens (Human)	406
O00764	PDXK_HUMAN	reviewed	Pyridoxal kinase (EC 2.7.1.35) (Pyridoxine kinase)	PDXK C21orf124 C21orf97 PKH PNK PRED79	Homo sapiens (Human)	312
Q92597	NDRG1_HUMAN	reviewed	Protein NDRG1 (Differentiation-related gene 1 protein) (DRG-1) (N-myc downstream-regulated gene 1 protein) (Nickel-specific induction protein Cap43) (Reducing agents and tunicamycin-responsive protein) (RTP) (Rit42)	NDRG1 CAP43 DRG1 RTP	Homo sapiens (Human)	394
P39210	MPV17_HUMAN	reviewed	Protein Mpv17	MPV17	Homo sapiens (Human)	176
Q5T5A4	CA194_HUMAN	reviewed	Protein C1orf194	C1orf194	Homo sapiens (Human)	169
Q9NSK7	CS012_HUMAN	reviewed	Protein C19orf12	C19orf12	Homo sapiens (Human)	152
Q7Z333	SETX_HUMAN	reviewed	Probable helicase senataxin (EC 3.6.4.-) (Amyotrophic lateral sclerosis 4 protein) (SEN1 homolog) (Senataxin)	SETX ALS4 KIAA0625 SCAR1	Homo sapiens (Human)	2677
Q96HY7	DHTK1_HUMAN	reviewed	Probable 2-oxoglutarate dehydrogenase E1 component DHKTD1, mitochondrial (EC 1.2.4.2) (Dehydrogenase E1 and transketolase domain-containing protein 1)	DHTKD1 KIAA1630	Homo sapiens (Human)	919
P02545	LMNA_HUMAN	reviewed	Prelamin-A/C [Cleaved into: Lamin-A/C (70 kDa lamin) (Renal carcinoma antigen NY-REN-32)]	LMNA LMN1	Homo sapiens (Human)	664
P16389	KCNA2_HUMAN	reviewed	Potassium voltage-gated channel subfamily A member 2 (NGK1) (Voltage-gated K(+) channel HuKIV) (Voltage-gated potassium channel HBK5) (Voltage-gated potassium channel subunit Kv1.2)	KCNA2	Homo sapiens (Human)	499
Q92562	FIG4_HUMAN	reviewed	Polyphosphoinositide phosphatase (EC 3.1.3.-) (Phosphatidylinositol 3,5-bisphosphate 5-phosphatase) (SAC domain-containing protein 3)	FIG4 KIAA0274 SAC3	Homo sapiens (Human)	907
O94827	PKHG5_HUMAN	reviewed	Pleckstrin homology domain-containing family G member 5 (PH domain-containing family G member 5) (Guanine nucleotide exchange factor 720) (GEF720)	PLEKHG5 KIAA0720	Homo sapiens (Human)	1062
O95477	ABCA1_HUMAN	reviewed	Phospholipid-transporting ATPase ABCA1 (EC 7.6.2.1) (ATP-binding cassette sub-family A member 1) (ATP-binding cassette transporter 1) (ABC-1) (ATP-binding cassette 1) (Cholesterol efflux regulatory protein)	ABCA1 ABC1 CERP	Homo sapiens (Human)	2261
Q8WYR1	PI3R5_HUMAN	reviewed	Phosphoinositide 3-kinase regulatory subunit 5 (PI3-kinase regulatory subunit 5) (PI3-kinase p101 subunit) (Phosphatidylinositol 4,5-bisphosphate 3-kinase regulatory subunit) (PtdIns-3-kinase regulatory subunit) (Protein FOAP-2) (PtdIns-3-kinase p101) (p101-PI3K)	PIK3R5	Homo sapiens (Human)	880
Q9Y5Y5	PEX16_HUMAN	reviewed	Peroxisomal membrane protein PEX16 (Peroxin-16) (Peroxisomal biogenesis factor 16)	PEX16	Homo sapiens (Human)	336
O96011	PX11B_HUMAN	reviewed	Peroxisomal membrane protein 11B (Peroxin-11B) (Peroxisomal biogenesis factor 11B) (Protein PEX11 homolog beta) (PEX11-beta)	PEX11B	Homo sapiens (Human)	259
Q15067	ACOX1_HUMAN	reviewed	Peroxisomal acyl-coenzyme A oxidase 1 (AOX) (EC 1.3.3.6) (Palmitoyl-CoA oxidase) (Straight-chain acyl-CoA oxidase) (SCOX) [Cleaved into: Peroxisomal acyl-CoA oxidase 1, A chain; Peroxisomal acyl-CoA oxidase 1, B chain; Peroxisomal acyl-CoA oxidase 1, C chain]	ACOX1 ACOX	Homo sapiens (Human)	660
Q01453	PMP22_HUMAN	reviewed	Peripheral myelin protein 22 (PMP-22) (Growth arrest-specific protein 3) (GAS-3)	PMP22 GAS3	Homo sapiens (Human)	160
Q9BXM0	PRAX_HUMAN	reviewed	Periaxin	PRX KIAA1620	Homo sapiens (Human)	1461
Q8IY17	PLPL6_HUMAN	reviewed	Patatin-like phospholipase domain-containing protein 6 (EC 3.1.1.5) (Neuropathy target esterase)	PNPLA6 NTE	Homo sapiens (Human)	1375
Q96KG9	SCYL1_HUMAN	reviewed	N-terminal kinase-like protein (Coated vesicle-associated kinase of 90 kDa) (SCY1-like protein 1) (Telomerase regulation-associated protein) (Telomerase transcriptional element-interacting factor) (Teratoma-associated tyrosine kinase)	SCYL1 CVAK90 GKLP NTKL TAPK TEIF TRAP HT019	Homo sapiens (Human)	808
P07196	NFL_HUMAN	reviewed	Neurofilament light polypeptide (NF-L) (68 kDa neurofilament protein) (Neurofilament triplet L protein)	NEFL NF68 NFL	Homo sapiens (Human)	543
P12036	NFH_HUMAN	reviewed	Neurofilament heavy polypeptide (NF-H) (200 kDa neurofilament protein) (Neurofilament triplet H protein)	NEFH KIAA0845 NFH	Homo sapiens (Human)	1026
A0A386QWI1	A0A386QWI1_HUMAN	unreviewed	Neurofascin isoform 140	Nfasc	Homo sapiens (Human)	1066
O94856	NFASC_HUMAN	reviewed	Neurofascin	NFASC KIAA0756	Homo sapiens (Human)	1347
P08473	NEP_HUMAN	reviewed	Neprilysin (EC 3.4.24.11) (Atriopeptidase) (Common acute lymphocytic leukemia antigen) (CALLA) (Enkephalinase) (Neutral endopeptidase 24.11) (NEP) (Neutral endopeptidase) (Skin fibroblast elastase) (SFE) (CD antigen CD10)	MME EPN	Homo sapiens (Human)	750
O95248	MTMR5_HUMAN	reviewed	Myotubularin-related protein 5 (Inactive phosphatidylinositol 3-phosphatase 5) (SET-binding factor 1) (Sbf1)	SBF1 MTMR5	Homo sapiens (Human)	1868
Q13614	MTMR2_HUMAN	reviewed	Myotubularin-related protein 2 (Phosphatidylinositol-3,5-bisphosphate 3-phosphatase) (EC 3.1.3.95) (Phosphatidylinositol-3-phosphate phosphatase) (EC 3.1.3.64)	MTMR2 KIAA1073	Homo sapiens (Human)	643
Q86WG5	MTMRD_HUMAN	reviewed	Myotubularin-related protein 13 (Inactive phosphatidylinositol 3-phosphatase 13) (SET-binding factor 2)	SBF2 CMT4B2 KIAA1766 MTMR13	Homo sapiens (Human)	1849
P25189	MYP0_HUMAN	reviewed	Myelin protein P0 (Myelin peripheral protein) (MPP) (Myelin protein zero)	MPZ	Homo sapiens (Human)	248
P02689	MYP2_HUMAN	reviewed	Myelin P2 protein (Peripheral myelin protein 2)	PMP2	Homo sapiens (Human)	132
P02686	MBP_HUMAN	reviewed	Myelin basic protein (MBP) (Myelin A1 protein) (Myelin membrane encephalitogenic protein)	MBP	Homo sapiens (Human)	304
O95140	MFN2_HUMAN	reviewed	Mitofusin-2 (EC 3.6.5.-) (Transmembrane GTPase MFN2)	MFN2 CPRP1 KIAA0214	Homo sapiens (Human)	757
Q9HC21	TPC_HUMAN	reviewed	Mitochondrial thiamine pyrophosphate carrier (Mitochondrial uncoupling protein 1) (Solute carrier family 25 member 19)	SLC25A19 DNC MUP1	Homo sapiens (Human)	320
P56192	SYMC_HUMAN	reviewed	Methionine--tRNA ligase, cytoplasmic (EC 6.1.1.10) (Methionyl-tRNA synthetase) (MetRS)	MARS1 MARS	Homo sapiens (Human)	900
Q71SY5	MED25_HUMAN	reviewed	Mediator of RNA polymerase II transcription subunit 25 (Activator interaction domain-containing protein 1) (Activator-recruited cofactor 92 kDa component) (ARC92) (Mediator complex subunit 25) (p78)	MED25 ACID1 ARC92 PTOV2 TCBAP0758	Homo sapiens (Human)	747
Q14108	SCRB2_HUMAN	reviewed	Lysosome membrane protein 2 (85 kDa lysosomal membrane sialoglycoprotein) (LGP85) (CD36 antigen-like 2) (Lysosome membrane protein II) (LIMP II) (Scavenger receptor class B member 2) (CD antigen CD36)	SCARB2 CD36L2 LIMP2 LIMPII	Homo sapiens (Human)	478
Q8N2K0	ABD12_HUMAN	reviewed	Lysophosphatidylserine lipase ABHD12 (EC 3.1.-.-) (2-arachidonoylglycerol hydrolase ABHD12) (Abhydrolase domain-containing protein 12) (hABHD12) (Monoacylglycerol lipase ABHD12) (EC 3.1.1.23) (Oxidized phosphatidylserine lipase ABHD12) (EC 3.1.-.-)	ABHD12 C20orf22	Homo sapiens (Human)	398
Q15046	SYK_HUMAN	reviewed	Lysine--tRNA ligase (EC 2.7.7.-) (EC 6.1.1.6) (Lysyl-tRNA synthetase) (LysRS)	KARS1 KARS KIAA0070	Homo sapiens (Human)	597
Q99732	LITAF_HUMAN	reviewed	Lipopolysaccharide-induced tumor necrosis factor-alpha factor (LPS-induced TNF-alpha factor) (Small integral membrane protein of lysosome/late endosome) (p53-induced gene 7 protein)	LITAF PIG7 SIMPLE	Homo sapiens (Human)	161
P20700	LMNB1_HUMAN	reviewed	Lamin-B1	LMNB1 LMN2 LMNB	Homo sapiens (Human)	586
O60333	KIF1B_HUMAN	reviewed	Kinesin-like protein KIF1B (Klp)	KIF1B KIAA0591 KIAA1448	Homo sapiens (Human)	1816
Q12756	KIF1A_HUMAN	reviewed	Kinesin-like protein KIF1A (Axonal transporter of synaptic vesicles) (Microtubule-based motor KIF1A) (Unc-104- and KIF1A-related protein) (hUnc-104)	KIF1A ATSV C2orf20	Homo sapiens (Human)	1690
Q12840	KIF5A_HUMAN	reviewed	Kinesin heavy chain isoform 5A (Kinesin heavy chain neuron-specific 1) (Neuronal kinesin heavy chain) (NKHC)	KIF5A NKHC1	Homo sapiens (Human)	1032
Q27J81	INF2_HUMAN	reviewed	Inverted formin-2 (HBEBP2-binding protein C)	INF2 C14orf151 C14orf173	Homo sapiens (Human)	1249
P16871	IL7RA_HUMAN	reviewed	Interleukin-7 receptor subunit alpha (IL-7 receptor subunit alpha) (IL-7R subunit alpha) (IL-7R-alpha) (IL-7RA) (CDw127) (CD antigen CD127)	IL7R	Homo sapiens (Human)	459
P01911	DRB1_HUMAN	reviewed	HLA class II histocompatibility antigen, DRB1 beta chain (Human leukocyte antigen DRB1) (HLA-DRB1)	HLA-DRB1	Homo sapiens (Human)	266
P12081	HARS1_HUMAN	reviewed	Histidine--tRNA ligase, cytoplasmic (EC 6.1.1.21) (Histidyl-tRNA synthetase) (HisRS)	HARS1 HARS HRS	Homo sapiens (Human)	509
P49773	HINT1_HUMAN	reviewed	Histidine triad nucleotide-binding protein 1 (EC 3.-.-.-) (Adenosine 5'-monophosphoramidase) (Protein kinase C inhibitor 1) (Protein kinase C-interacting protein 1) (PKCI-1)	HINT1 HINT PKCI1 PRKCNH1	Homo sapiens (Human)	126
Q9GZV3	SC5A7_HUMAN	reviewed	High affinity choline transporter 1 (Hemicholinium-3-sensitive choline transporter) (CHT) (Solute carrier family 5 member 7)	SLC5A7 CHT1	Homo sapiens (Human)	580
P19367	HXK1_HUMAN	reviewed	Hexokinase-1 (EC 2.7.1.1) (Brain form hexokinase) (Hexokinase type I) (HK I) (Hexokinase-A)	HK1	Homo sapiens (Human)	917
Q9UJY1	HSPB8_HUMAN	reviewed	Heat shock protein beta-8 (HspB8) (Alpha-crystallin C chain) (E2-induced gene 1 protein) (Protein kinase H11) (Small stress protein-like protein HSP22)	HSPB8 CRYAC E2IG1 HSP22 PP1629	Homo sapiens (Human)	196
O14558	HSPB6_HUMAN	reviewed	Heat shock protein beta-6 (HspB6) (Heat shock 20 kDa-like protein p20)	HSPB6	Homo sapiens (Human)	160
Q12988	HSPB3_HUMAN	reviewed	Heat shock protein beta-3 (HspB3) (Heat shock 17 kDa protein) (HSP 17) (Protein 3)	HSPB3 HSP27 HSPL27	Homo sapiens (Human)	150
P04792	HSPB1_HUMAN	reviewed	Heat shock protein beta-1 (HspB1) (28 kDa heat shock protein) (Estrogen-regulated 24 kDa protein) (Heat shock 27 kDa protein) (HSP 27) (Stress-responsive protein 27) (SRP27)	HSPB1 HSP27 HSP28	Homo sapiens (Human)	205
Q9HAV0	GBB4_HUMAN	reviewed	Guanine nucleotide-binding protein subunit beta-4 (Transducin beta chain 4)	GNB4	Homo sapiens (Human)	340
Q92521	PIGB_HUMAN	reviewed	GPI mannosyltransferase 3 (EC 2.4.1.-) (GPI mannosyltransferase III) (GPI-MT-III) (Phosphatidylinositol-glycan biosynthesis class B protein) (PIG-B)	PIGB	Homo sapiens (Human)	554
P41250	GARS_HUMAN	reviewed	Glycine--tRNA ligase (EC 6.1.1.14) (Diadenosine tetraphosphate synthetase) (Ap4A synthetase) (EC 2.7.7.-) (Glycyl-tRNA synthetase) (GlyRS) (Glycyl-tRNA synthetase 1)	GARS1 GARS	Homo sapiens (Human)	739
Q9H2C0	GAN_HUMAN	reviewed	Gigaxonin (Kelch-like protein 16)	GAN GAN1 KLHL16	Homo sapiens (Human)	597
P06396	GELS_HUMAN	reviewed	Gelsolin (AGEL) (Actin-depolymerizing factor) (ADF) (Brevin)	GSN	Homo sapiens (Human)	782
P08034	CXB1_HUMAN	reviewed	Gap junction beta-1 protein (Connexin-32) (Cx32) (GAP junction 28 kDa liver protein)	GJB1 CX32	Homo sapiens (Human)	283
Q8TB36	GDAP1_HUMAN	reviewed	Ganglioside-induced differentiation-associated protein 1 (GDAP1)	GDAP1	Homo sapiens (Human)	358
Q96M96	FGD4_HUMAN	reviewed	FYVE, RhoGEF and PH domain-containing protein 4 (Actin filament-binding protein frabin) (FGD1-related F-actin-binding protein) (Zinc finger FYVE domain-containing protein 6)	FGD4 FRABP ZFYVE6	Homo sapiens (Human)	766
Q6P4F2	FDX2_HUMAN	reviewed	Ferredoxin-2, mitochondrial (Adrenodoxin-like protein) (Ferredoxin-1-like protein)	FDX2 FDX1L	Homo sapiens (Human)	186
Q6PIJ6	FBX38_HUMAN	reviewed	F-box only protein 38	FBXO38 SP329	Homo sapiens (Human)	1188
A0A0S2Z4W2	A0A0S2Z4W2_HUMAN	unreviewed	Epididymis secretory sperm binding protein (Giant axonal neuropathy (Gigaxonin)) (Gigaxonin isoform 1) (Fragment)	GAN hCG_22116	Homo sapiens (Human)	597
Q6UWE0	LRSM1_HUMAN	reviewed	E3 ubiquitin-protein ligase LRSAM1 (EC 2.3.2.27) (Leucine-rich repeat and sterile alpha motif-containing protein 1) (RING-type E3 ubiquitin transferase LRSAM1) (Tsg101-associated ligase) (hTAL)	LRSAM1 TAL UNQ6496/PRO21356	Homo sapiens (Human)	723
P11161	EGR2_HUMAN	reviewed	E3 SUMO-protein ligase EGR2 (EC 2.3.2.-) (AT591) (E3 SUMO-protein transferase ERG2) (Early growth response protein 2) (EGR-2) (Zinc finger protein Krox-20)	EGR2 KROX20	Homo sapiens (Human)	476
P50570	DYN2_HUMAN	reviewed	Dynamin-2 (EC 3.6.5.5)	DNM2 DYN2	Homo sapiens (Human)	870
Q14203	DCTN1_HUMAN	reviewed	Dynactin subunit 1 (150 kDa dynein-associated polypeptide) (DAP-150) (DP-150) (p135) (p150-glued)	DCTN1	Homo sapiens (Human)	1278
P25686	DNJB2_HUMAN	reviewed	DnaJ homolog subfamily B member 2 (Heat shock 40 kDa protein 3) (Heat shock protein J1) (HSJ-1)	DNAJB2 HSJ1 HSPF3	Homo sapiens (Human)	324
P38935	SMBP2_HUMAN	reviewed	DNA-binding protein SMUBP-2 (EC 3.6.4.12) (EC 3.6.4.13) (ATP-dependent helicase IGHMBP2) (Glial factor 1) (GF-1) (Immunoglobulin mu-binding protein 2)	IGHMBP2 SMBP2 SMUBP2	Homo sapiens (Human)	993
Q9UHN1	DPOG2_HUMAN	reviewed	DNA polymerase subunit gamma-2, mitochondrial (DNA polymerase gamma accessory 55 kDa subunit) (p55) (Mitochondrial DNA polymerase accessory subunit) (MtPolB) (PolG-beta)	POLG2 MTPOLB	Homo sapiens (Human)	485
P54098	DPOG1_HUMAN	reviewed	DNA polymerase subunit gamma-1 (EC 2.7.7.7) (Mitochondrial DNA polymerase catalytic subunit) (PolG-alpha)	POLG MDP1 POLG1 POLGA	Homo sapiens (Human)	1239
Q8TDJ6	DMXL2_HUMAN	reviewed	DmX-like protein 2 (Rabconnectin-3)	DMXL2 KIAA0856	Homo sapiens (Human)	3036
P54886	P5CS_HUMAN	reviewed	Delta-1-pyrroline-5-carboxylate synthase (P5CS) (Aldehyde dehydrogenase family 18 member A1) [Includes: Glutamate 5-kinase (GK) (EC 2.7.2.11) (Gamma-glutamyl kinase); Gamma-glutamyl phosphate reductase (GPR) (EC 1.2.1.41) (Glutamate-5-semialdehyde dehydrogenase) (Glutamyl-gamma-semialdehyde dehydrogenase)]	ALDH18A1 GSAS P5CS PYCS	Homo sapiens (Human)	795
Q5TAQ9	DCAF8_HUMAN	reviewed	DDB1- and CUL4-associated factor 8 (WD repeat-containing protein 42A)	DCAF8 H326 WDR42A	Homo sapiens (Human)	597
Q14204	DYHC1_HUMAN	reviewed	Cytoplasmic dynein 1 heavy chain 1 (Cytoplasmic dynein heavy chain 1) (Dynein heavy chain, cytosolic)	DYNC1H1 DHC1 DNCH1 DNCL DNECL DYHC KIAA0325	Homo sapiens (Human)	4646
Q7Z449	CP2U1_HUMAN	reviewed	Cytochrome P450 2U1 (Long-chain fatty acid omega-monooxygenase) (EC 1.14.14.80)	CYP2U1	Homo sapiens (Human)	544
P12074	CX6A1_HUMAN	reviewed	Cytochrome c oxidase subunit 6A1, mitochondrial (Cytochrome c oxidase polypeptide VIa-liver) (Cytochrome c oxidase subunit VIA-liver) (COX VIa-L)	COX6A1 COX6AL	Homo sapiens (Human)	109
Q96IL0	COA8_HUMAN	reviewed	Cytochrome c oxidase assembly factor 8 (COA8) (Apoptogenic protein 1, mitochondrial) (APOP-1)	COA8 APOP1 APOPT1 C14orf153	Homo sapiens (Human)	206
Q96BR5	COA7_HUMAN	reviewed	Cytochrome c oxidase assembly factor 7 (Beta-lactamase hcp-like protein) (Respiratory chain assembly factor 1) (Sel1 repeat-containing protein 1)	COA7 C1orf163 RESA1 SELRC1	Homo sapiens (Human)	231
Q04656	ATP7A_HUMAN	reviewed	Copper-transporting ATPase 1 (EC 7.2.2.8) (Copper pump 1) (Menkes disease-associated protein)	ATP7A MC1 MNK	Homo sapiens (Human)	1500
P13987	CD59_HUMAN	reviewed	CD59 glycoprotein (1F5 antigen) (20 kDa homologous restriction factor) (HRF-20) (HRF20) (MAC-inhibitory protein) (MAC-IP) (MEM43 antigen) (Membrane attack complex inhibition factor) (MACIF) (Membrane inhibitor of reactive lysis) (MIRL) (Protectin) (CD antigen CD59)	CD59 MIC11 MIN1 MIN2 MIN3 MSK21	Homo sapiens (Human)	128
Q99653	CHP1_HUMAN	reviewed	Calcineurin B homologous protein 1 (Calcineurin B-like protein) (Calcium-binding protein CHP) (Calcium-binding protein p22) (EF-hand calcium-binding domain-containing protein p22)	CHP1 CHP	Homo sapiens (Human)	195
Q9Y6X9	MORC2_HUMAN	reviewed	ATPase MORC2 (EC 3.6.1.-) (MORC family CW-type zinc finger protein 2) (Zinc finger CW-type coiled-coil domain protein 1)	MORC2 KIAA0852 ZCWCC1	Homo sapiens (Human)	1032
Q9NVI7	ATD3A_HUMAN	reviewed	ATPase family AAA domain-containing protein 3A	ATAD3A	Homo sapiens (Human)	634
P00846	ATP6_HUMAN	reviewed	ATP synthase subunit a (F-ATPase protein 6)	MT-ATP6 ATP6 ATPASE6 MTATP6	Homo sapiens (Human)	226
P03928	ATP8_HUMAN	reviewed	ATP synthase protein 8 (A6L) (F-ATPase subunit 8)	MT-ATP8 ATP8 ATPASE8 MTATP8	Homo sapiens (Human)	68
P15289	ARSA_HUMAN	reviewed	Arylsulfatase A (ASA) (EC 3.1.6.8) (Cerebroside-sulfatase) [Cleaved into: Arylsulfatase A component B; Arylsulfatase A component C]	ARSA	Homo sapiens (Human)	507
O95831	AIFM1_HUMAN	reviewed	Apoptosis-inducing factor 1, mitochondrial (EC 1.6.99.-) (Programmed cell death protein 8)	AIFM1 AIF PDCD8	Homo sapiens (Human)	613
P02647	APOA1_HUMAN	reviewed	Apolipoprotein A-I (Apo-AI) (ApoA-I) (Apolipoprotein A1) [Cleaved into: Proapolipoprotein A-I (ProapoA-I); Truncated apolipoprotein A-I (Apolipoprotein A-I(1-242))]	APOA1	Homo sapiens (Human)	267
P54802	ANAG_HUMAN	reviewed	Alpha-N-acetylglucosaminidase (EC 3.2.1.50) (N-acetyl-alpha-glucosaminidase) (NAG) [Cleaved into: Alpha-N-acetylglucosaminidase 82 kDa form; Alpha-N-acetylglucosaminidase 77 kDa form]	NAGLU UFHSD1	Homo sapiens (Human)	743
Q9UHK6	AMACR_HUMAN	reviewed	Alpha-methylacyl-CoA racemase (EC 5.1.99.4) (2-methylacyl-CoA racemase)	AMACR	Homo sapiens (Human)	382
P49588	SYAC_HUMAN	reviewed	Alanine--tRNA ligase, cytoplasmic (EC 6.1.1.7) (Alanyl-tRNA synthetase) (AlaRS) (Renal carcinoma antigen NY-REN-42)	AARS1 AARS	Homo sapiens (Human)	968
Q15041	AR6P1_HUMAN	reviewed	ADP-ribosylation factor-like protein 6-interacting protein 1 (ARL-6-interacting protein 1) (Aip-1) (Apoptotic regulator in the membrane of the endoplasmic reticulum)	ARL6IP1 ARL6IP ARMER KIAA0069	Homo sapiens (Human)	203
Q9NX46	ADPRS_HUMAN	reviewed	ADP-ribose glycohydrolase ARH3 (ADP-ribosylhydrolase 3) (O-acetyl-ADP-ribose deacetylase ARH3) (EC 3.5.1.-) (Poly(ADP-ribose) glycohydrolase ARH3) (EC 3.2.1.143) ([Protein ADP-ribosylarginine] hydrolase-like protein 2) ([Protein ADP-ribosylserine] hydrolase) (EC 3.2.2.-)	ADPRS ADPRHL2 ARH3	Homo sapiens (Human)	363
P12235	ADT1_HUMAN	reviewed	ADP/ATP translocase 1 (ADP,ATP carrier protein 1) (ADP,ATP carrier protein, heart/skeletal muscle isoform T1) (Adenine nucleotide translocator 1) (ANT 1) (Solute carrier family 25 member 4)	SLC25A4 ANT1	Homo sapiens (Human)	298
Q8IV08	PLD3_HUMAN	reviewed	5'-3' exonuclease PLD3 (EC 3.1.16.1) (Choline phosphatase 3) (HindIII K4L homolog) (Hu-K4) (Phosphatidylcholine-hydrolyzing phospholipase D3) (Phospholipase D3) (PLD 3)	PLD3	Homo sapiens (Human)	490
Literature review (references below)
UniProt Accession	Entry Names	Litterature	Protein names	Gene names	Organism
O94856-8	NFASC	(Querol et al. 2017; Burnor et al. 2018)	Isoform 8 (NF155) of Neurofascin	NFASC	Homo sapiens (Human)
O94856-4	NFASC	(Burnor et al. 2018)	Isoform 4 (NF140) of Neurofascin	NFASC	Homo sapiens (Human)
O94856-1	NFASC	(Burnor et al. 2018)	Neurofascin (NF186)	NFASC	Homo sapiens (Human)
P05455	LA	(Querol et al. 2017)	Lupus La protein	SSB	Homo sapiens (Human)
P07900	HS90A	(Yonekura et al. 2004)	Heat shock protein HSP 90-alpha	HSP90AA1	Homo sapiens (Human)
P08238	HS90B	(Yonekura et al. 2004)	Heat shock protein HSP 90-beta	HSP90AB1	Homo sapiens (Human)
P0DMV8	HS71A	(Yonekura et al. 2004)	Heat shock 70 kDa protein 1A	HSPA1A	Homo sapiens (Human)
P10155	RO60	(Yonekura et al. 2004)	60 kDa SS-A/Ro ribonucleoprotein	RO60	Homo sapiens (Human)
P10809	CH60	(Yonekura et al. 2004)	60 kDa Heat shock protein, mitochondrial	HSPD1	Homo sapiens (Human)
P11142	HSP7C	(Yonekura et al. 2004)	Heat shock cognate 71 kDa protein	HSPA8	Homo sapiens (Human)
P14625	ENPL	(Yonekura et al. 2004)	Endoplasmin	HSP90B1	Homo sapiens (Human)
P17066	HSP76	(Yonekura et al. 2004)	Heat shock 70 kDa protein 6	HSPA6	Homo sapiens (Human)
P20916	MAG	(Querol et al. 2017)	Myelin-associated glycoprotein	MAG	Homo sapiens (Human)
P22607	FGFR3	(Querol et al. 2017)	Fibroblast growth factor receptor 3	FGFR3	Homo sapiens (Human)
P26038	MOES	(Sawai et al. 2014)	Moesin	MSN	Homo sapiens (Human)
P26378	ELAV4	(Querol et al. 2017)	ELAV-like protein 4	ELAVL4	Homo sapiens (Human)
P34931	HS71L	(Yonekura et al. 2004)	Heat shock 70 kDa protein 1-like	HSPA1L	Homo sapiens (Human)
P34932	HSP74	(Yonekura et al. 2004)	Heat shock 70 kDa protein 4	HSPA4	Homo sapiens (Human)
P38646	GRP75	(Yonekura et al. 2004)	Stress-70 protein, mitochondrial	HSPA9	Homo sapiens (Human)
P48741	HSP77	(Yonekura et al. 2004)	Putative heat shock 70 kDa protein 7	HSPA7	Homo sapiens (Human)
P54652	HSP72	(Yonekura et al. 2004)	Heat shock-related 70 kDa protein 2	HSPA2	Homo sapiens (Human)
P61604	CH10	(Yonekura et al. 2004)	10 kDa Heat shock protein, mitochondrial	HSPE1	Homo sapiens (Human)
P78357	CNTP1	(Querol et al. 2017)	GN=ELAVL2	CNTNAP1	Homo sapiens (Human)
Q0VDF9	HSP7E	(Yonekura et al. 2004)	Heat shock 70 kDa protein 14	HSPA14	Homo sapiens (Human)
Q12860	CNTN1	(Querol et al. 2017)	Contactin-1	CNTN1	Homo sapiens (Human)
Q12926	ELAV2	(Querol et al. 2017)	ELAV-like protein 2	ELAVL2	Homo sapiens (Human)
Q12988	HSPB3	(Yonekura et al. 2004)	Heat shock protein beta-3	HSPB3	Homo sapiens (Human)
Q14576	ELAV3	(Querol et al. 2017)	ELAV-like protein 3	ELAVL3	Homo sapiens (Human)
Q15717	ELAV1	(Querol et al. 2017)	ELAV-like protein 1	ELAVL1	Homo sapiens (Human)
Q16543	CDC37	(Yonekura et al. 2004)	Hsp90 co-chaperone Cdc37	CDC37	Homo sapiens (Human)
Q58FF3	ENPLL	(Yonekura et al. 2004)	Putative endoplasmin-like protein	HSP90B2P	Homo sapiens (Human)
Q58FF6	H90B4	(Yonekura et al. 2004)	Putative heat shock protein HSP 90-beta 4	HSP90AB4P	Homo sapiens (Human)
Q58FF7	H90B3	(Yonekura et al. 2004)	Putative heat shock protein HSP 90-beta-3	HSP90AB3P	Homo sapiens (Human)
Q58FF8	H90B2	(Yonekura et al. 2004)	Putative heat shock protein HSP 90-beta 2	HSP90AB2P	Homo sapiens (Human)
Q58FG0	HS905	(Yonekura et al. 2004)	Putative heat shock protein HSP 90-alpha A5	HSP90AA5P	Homo sapiens (Human)
Q58FG1	HS904	(Yonekura et al. 2004)	Putative heat shock protein HSP 90-alpha A4	HSP90AA4P	Homo sapiens (Human)
Q6ZMI3	GLDN	(Querol et al. 2017)	Gliomedin	GLDN	Homo sapiens (Human)
Q7L3B6	CD37L	(Yonekura et al. 2004)	Hsp90 co-chaperone Cdc37-like 1	CDC37L1	Homo sapiens (Human)
Q9BPU6	DPYL5	(Querol et al. 2017)	Dihydropyrimidinase-related protein 5	DPYSL5	Homo sapiens (Human)
Q9NZL4	HPBP1	(Yonekura et al. 2004)	Hsp70-binding protein 1	HSPBP1	Homo sapiens (Human)
Q9UHC6	CNTP2	(Querol et al. 2017)	Contactin-associated protein-like 2	CNTNAP2	Homo sapiens (Human)
O00555	CAC1A	(Nakatani et al. 2009)	Voltage-dependent P/Q-type calcium channel subunit alpha-1A (Cav 2.1)	CACNA1A	Homo sapiens (Human)
References
Luis Querol et al., « Autoantibodies in Chronic Inflammatory Neuropathies: Diagnostic and Therapeutic Implications », Nature Reviews Neurology 13, nᵒ 9 (septembre 2017): 533‑47, https://doi.org/10.1038/nrneurol.2017.84.
Elisabeth Burnor et al., « Neurofascin Antibodies in Autoimmune, Genetic, and Idiopathic Neuropathies », Neurology 90, nᵒ 1 (2 janvier 2018): e31‑38, https://doi.org/10.1212/WNL.0000000000004773.
Kazumi Yonekura et al., « Prevalence of Anti-Heat Shock Protein Antibodies in Cerebrospinal Fluids of Patients with Guillain–Barré Syndrome », Journal of Neuroimmunology 156, nᵒ 1 (1 novembre 2004): 204‑9, https://doi.org/10.1016/j.jneuroim.2004.07.017.
Yoshihiko Nakatani et al., « Cav2.1 Voltage-Dependent Ca2+ Channel Current Is Inhibited by Serum from Select Patients with Guillain-Barré Syndrome », Neurochemical Research 34, nᵒ 1 (1 janvier 2009): 149‑57, https://doi.org/10.1007/s11064-008-9735-4.
