# Supplementary material for: Zika E Glycan Loop Region and Guillain–Barré Syndrome-Related Proteins: A Possible Molecular Mimicry to Be Taken in Account for Vaccine Development
Source: Vaccines (Basel). 2021 Mar 19;9(3):283. doi: 10.3390/vaccines9030283 (PMC8003386; doi:10.3390/vaccines9030283)
Supplement: Supplementary file 1 [file vaccines-09-00283-s001.zip › Table_S3.xlsx]

## Sheet: ALL
Pentapeptides: GVSNR
Refseq NCBI	UniProt Accession	Protein names	Max Score	Total Score	Cover query	E Value	Identity
NP_001184033.1	Q13744 Q6UBD1 Q9UMA3 Q14845 Q03164 Q13743 Q16364 Q9UD94 Q59FF2 E9PQG7 Q9HBJ3	histone-lysine N-methyltransferase 2A isoform 1 [Homo sapiens]	18.0	18.0	1	24	100.00%
NP_000417.3	P24043 Q5VUM2 Q59H37 Q14736 Q93022	laminin subunit alpha-2 isoform a precursor [Homo sapiens]	18.0	18.0	1	24	100.00%
NP_002290.2	Q4ZG58 P09848	lactase-phlorizin hydrolase preproprotein [Homo sapiens]	18.0	18.0	1	24	100.00%
NP_619727.2	A2RRB4 Q96QH3 Q9UN18 E9PHR7 O95693 A6H8V5 Q969Q8 O94916 Q7LA65	nuclear factor of activated T-cells 5 isoform b [Homo sapiens]	18.0	18.0	1	24	100.00%
NP_001096616.1	B9EG55 O75137 Q9NV82 Q7Z3I2 A6H8W4 Q7Z2Z8 Q96HU4 E9PBB0 Q6Y7W6	GRB10-interacting GYF protein 2 isoform b [Homo sapiens]	18.0	18.0	1	24	100.00%
NP_060729.2	G3XAB3 Q8NEC0 Q96AE7 Q49A97	tetratricopeptide repeat protein 17 isoform 1 [Homo sapiens]	18.0	18.0	1	24	100.00%
NP_057558.3	Q96CS5 Q6PII3	coiled-coil domain-containing protein 174 [Homo sapiens]	18.0	18.0	1	24	100.00%
NP_001315.1	Q05048 Q5QPD8	cleavage stimulation factor subunit 1 [Homo sapiens]	18.0	18.0	1	24	100.00%
Pentapeptides: SDMAS
Refseq NCBI	UniProt Accession	Protein names	Max Score	Total Score	Cover query	E Value	Identity
NP_149015.2	Q9BVC8 O43373 O60305 Q08E72 Q9Y6U9 Q9Y6V0 Q9UIV2 A4D1A7 A6NNX9	protein piccolo isoform 1 [Homo sapiens]	2021-09-18	2021-09-18	1	12	100.00%
NP_055919.2	Q14DM2 Q7Z6K8 Q96HH7 Q8IVY5 O43154 Q6ZTV2 Q8TAI8 Q2TAZ0	autophagy-related protein 2 homolog A isoform 1 [Homo sapiens]	2021-09-18	2021-09-18	1	12	100.00%
NP_004901.2	O00562 Q8TBN3 Q9BZ73 B2R787 A0A024R5I7 A6NME4 Q6T7X3	membrane-associated phosphatidylinositol transfer protein 1 isoform a [Homo sapiens]	2021-09-18	2021-09-18	1	12	100.00%
NP_835224.3	Q53R38 Q86VW0 Q53SP3 B3KTX3 Q5GM69 Q8N6M1 Q96LQ2	SEC14 domain and spectrin repeat-containing protein 1 [Homo sapiens]	2021-09-18	2021-09-18	1	12	100.00%
Pentapeptides: DMASD
Refseq NCBI	UniProt Accession	Protein names	Max Score	Total Score	Cover query	E Value	Identity
NP_005215.1	Q5I858 Q6P9C6 Q8N4Z3 Q99856 Q8IZA7	AT-rich interactive domain-containing protein 3A [Homo sapiens]	2021-07-19	2021-07-19	1	2021-09-05	100.00%
NP_001389.2	A0A384MR44 Q13011 Q8WVX0 Q96EZ9 A8K745	delta(3,5)-Delta(2,4)-dienoyl-CoA isomerase, mitochondrial precursor [Homo sapiens]	2021-07-19	2021-07-19	1	6.0	100.00%
Pentapeptides: MASDS
Refseq NCBI	UniProt Accession	Protein names	Max Score	Total Score	Cover query	E Value	Identity
NP_001375232.1	F8VWT9	probable E3 ubiquitin-protein ligase HECTD4 isoform 2 [Homo sapiens]	2021-09-18	2021-09-18	1	12	100.00%
NP_055843.1	D3DNQ6 Q9UKE4 O60298 Q8WUY7 Q9UKD9 Q9UKD8 Q9UKE0 A7E2A3 Q9UKE5 Q9UKE2 A8K4U1 Q9UKE1 Q9UKE3	TRAF2 and NCK-interacting protein kinase isoform 1 [Homo sapiens]	2021-09-18	2021-09-18	1	12	100.00%
NP_065835.2	A7E260 A7MD07 B9EH67 Q9P2K2 Q9H9W7 A5PKW9	thioredoxin domain-containing protein 16 isoform 1 precursor [Homo sapiens]	2021-09-18	2021-09-18	1	12	100.00%
NP_113607.1	Q8IUL4 D3DN54 B3KNR2 Q8NAZ8 Q9BYH8	NF-kappa-B inhibitor zeta isoform a [Homo sapiens]	2021-09-18	2021-09-18	1	12	100.00%
NP_065854.3	Q9P2G9 Q7Z330 Q53XA3 Q6N018	kelch-like protein 8 isoform 1 [Homo sapiens]	2021-09-18	2021-09-18	1	12	100.00%
NP_997229.2	Q7Z6J9 Q86WV3 Q8N9H2 Q86XE4	tRNA-splicing endonuclease subunit Sen54 [Homo sapiens]	2021-09-18	2021-09-18	1	12	100.00%
NP_001745.2	Q16122 Q16285 Q16347 Q92479 O60472 O76047 Q13757 Q15343 Q16284 B2RMS4 O60473 Q01196 Q13758 Q13759 Q16286 Q15341 A8MV94 Q16346 Q13755 Q13756 D3DSG1 O76089 Q13081	runt-related transcription factor 1 isoform AML1c [Homo sapiens]	2021-09-18	2021-09-18	1	12	100.00%
NP_000438.2	B1AP21 Q96P32 P49810 A8K8D4	presenilin-2 isoform 1 [Homo sapiens]	2021-09-18	2021-09-18	1	12	100.00%
NP_001194000.1	Q8N9Y4 B2RD39 Q96GY1	protein FAM181A isoform 2 [Homo sapiens]	2021-09-18	2021-09-18	1	12	100.00%
NP_005116.1	O14618 Q8NEV0 Q2M366	copper chaperone for superoxide dismutase [Homo sapiens]	2021-09-18	2021-09-18	1	12	100.00%
NP_733751.2	Q8NC02 Q9P222 Q9NR13 Q8NEZ4 Q9H9P4 Q9UDR7 Q8NDF6	histone-lysine N-methyltransferase 2C [Homo sapiens]	2021-03-16	2021-01-30	1	97	100.00%
Pentapeptides: ASDSR
Refseq NCBI	UniProt Accession	Protein names	Max Score	Total Score	Cover query	E Value	Identity
NP_001990.2	Q59ES6 B4DU01 P35556	fibrillin-2 precursor [Homo sapiens]	2021-06-17	2021-01-30	1	34	100.00%
NP_937879.1	O15085 D3DVD0 Q5VY40 Q6PFW2	rho guanine nucleotide exchange factor 11 isoform 2 [Homo sapiens]	2021-06-17	2021-06-17	1	34	100.00%
NP_858045.1	A4LAZ5 Q9UPG7 Q5JYD9 Q5JYE0 Q9Y6Q9 Q9UPC9 Q9UPG4 Q0VF45 Q9BR49	nuclear receptor coactivator 3 isoform a [Homo sapiens]	2021-06-17	2021-06-17	1	34	100.00%
NP_001074295.2	Q8N3N5 Q86YV5	inactive tyrosine-protein kinase PRAG1 [Homo sapiens]	2021-06-17	2021-06-17	1	34	100.00%
NP_001005751.1	Q5SNT6 Q6DHY0 Q6P0Q7 A2A3U6 Q641Q2 A2A3S2	WASH complex subunit 2A isoform 1 [Homo sapiens]	2021-06-17	2021-06-17	1	34	100.00%
NP_001317003.1	A0A096LPC5	WASH complex subunit 2C isoform 4 [Homo sapiens]	2021-06-17	2021-06-17	1	34	100.00%
NP_001352835.1	Q8IVU0 B3KXI1 B4DGE6 Q659F2 Q6ZUJ0 O95428 B4DES8 Q6UXJ4 Q6ZNM1 Q7Z681	papilin isoform 2 precursor [Homo sapiens]	2021-06-17	2021-07-26	1	34	100.00%
NP_066576.1	Q13615 A7MD32 Q9UDX6 Q9NYN5 A5PL26 Q9NYN6 Q9UEG3	myotubularin-related protein 3 isoform c [Homo sapiens]	2021-06-17	2021-06-17	1	34	100.00%
NP_056410.3	Q9UFW5 Q96DR6 Q9H9D7 Q96DR7 Q6AZ96 B3KVP8 Q9H9R2 Q68CL1 Q6Q8Q8 Q96AW8 E9PBD0	rho guanine nucleotide exchange factor 26 isoform 1 [Homo sapiens]	2021-06-17	2021-06-17	1	34	100.00%
NP_006444.2	Q59GD6 Q96A78 Q8IVB7 Q12788	transducin beta-like protein 3 [Homo sapiens]	2021-06-17	2021-06-17	1	34	100.00%
NP_000254.2	P54802	alpha-N-acetylglucosaminidase precursor [Homo sapiens]	2021-06-17	2021-06-17	1	34	100.00%
NP_005248.2	B0YJ17 P78327 Q92908	transcription factor GATA-6 [Homo sapiens]	2021-06-17	2021-06-17	1	34	100.00%
NP_001338233.1	-	inactive glutathione hydrolase 2 precursor [Homo sapiens]	2021-06-17	2021-06-17	1	34	100.00%
NP_001275762.1	P19440 A0A140VJJ9 Q08247 Q14404 Q9UMK1 Q8TBS1	glutathione hydrolase 1 proenzyme precursor [Homo sapiens]	2021-06-17	2021-06-17	1	34	100.00%
NP_997229.2	Q7Z6J9 Q86WV3 Q8N9H2 Q86XE4	tRNA-splicing endonuclease subunit Sen54 [Homo sapiens]	2021-06-17	2021-06-17	1	34	100.00%
NP_699201.2	Q8IYL8 Q8NBK0 Q6UXB8 Q6ZVG9 Q8TCB8	peptidase inhibitor 16 precursor [Homo sapiens]	2021-06-17	2021-06-17	1	34	100.00%
NP_842563.1	D3DW43 Q9BX51 Q08246	glutathione hydrolase light chain 1 [Homo sapiens]	2021-06-17	2021-06-17	1	34	100.00%
NP_001342408.1	-	putative glutathione hydrolase light chain 3 [Homo sapiens]	2021-06-17	2021-06-17	1	34	100.00%
NP_954578.2	Q5NV76 Q14390 Q6ISH0 A2VCM9 A1A516	glutathione hydrolase light chain 2 isoform 1 [Homo sapiens]	2021-06-17	2021-06-17	1	35	100.00%
Pentapeptides: SDSRC
Refseq NCBI	UniProt Accession	Protein names	Max Score	Total Score	Cover query	E Value	Identity
NP_003352.2	E9PEA4 B3KRN9 Q540J6 Q6ZS84 B3KP48 P07911 Q8IYG0	uromodulin isoform a preproprotein [Homo sapiens]	2021-03-19	2021-03-19	1	2021-04-08	100.00%
NP_987096.1	Q9BPY9 A0A024R7C0 Q14145 B3KPD5 Q6LEP0 Q8WTX1	kelch-like ECH-associated protein 1 [Homo sapiens]	2021-03-19	2021-03-19	1	2021-04-08	100.00%
Pentapeptides: DSRCP
Refseq NCBI	UniProt Accession	Protein names	Max Score	Total Score	Cover query	E Value	Identity
Pentapeptides: SRCPT
Refseq NCBI	UniProt Accession	Protein names	Max Score	Total Score	Cover query	E Value	Identity
NP_004778.1	Q17RU3 O94813 B7ZLR5 A0A0A6YYB8 O95710 Q9Y5Q7	slit homolog 2 protein isoform 1 precursor [Homo sapiens]	2021-07-19	2021-07-19	1	2021-09-05	100.00%
NP_004431.1	Q5VTU0 Q8N368 Q59G40 Q9H124 B2R8W1 B7ZLJ9 Q15375 A0AUX7 B7ZLK0	ephrin type-A receptor 7 isoform 1 precursor [Homo sapiens]	2021-07-19	2021-07-19	1	2021-09-05	100.00%
NP_003373.2	X5D7Q6 Q9UCW0 Q13053 Q53Y09 Q6ZN22 P41587 Q15870	vasoactive intestinal polypeptide receptor 2 isoform 1 precursor [Homo sapiens]	2021-07-19	2021-07-19	1	6.0	100.00%
Pentapeptides: RCPTQ
Refseq NCBI	UniProt Accession	Protein names	Max Score	Total Score	Cover query	E Value	Identity
Pentapeptides: CPTQG
Refseq NCBI	UniProt Accession	Protein names	Max Score	Total Score	Cover query	E Value	Identity
NP_443124.3	Q6ZSP2 Q6ZN46 Q6UEE1 Q8N1H9 Q96Q08 Q7Z442 Q96CL2	polycystic kidney disease protein 1-like 2 isoform a precursor [Homo sapiens]	2021-07-19	2021-07-19	1	2021-09-05	100.00%
Pentapeptides: PTQGE
Refseq NCBI	UniProt Accession	Protein names	Max Score	Total Score	Cover query	E Value	Identity
NP_001164100.1	Q4G0D8 Q6DKH9 Q8NCY4 Q9HCK8 Q6P440 Q96F26 Q6ZNL7 Q8N3Z9 Q68DQ0 Q8TBR9	chromodomain-helicase-DNA-binding protein 8 isoform 1 [Homo sapiens]	2021-09-18	2021-09-18	1	12	100.00%
NP_477352.3	B4DYG5 Q4LE69 P42356 Q9UPG2 Q7Z625	phosphatidylinositol 4-kinase alpha isoform 1 [Homo sapiens]	2021-09-18	2021-09-18	1	12	100.00%
NP_001303278.1	Q9C0I4 E7EM75	thrombospondin type-1 domain-containing protein 7B precursor [Homo sapiens]	2021-09-18	2021-09-18	1	12	100.00%
NP_055731.2	Q75MG7 A4D272 Q9UPS3 Q8IWU2	serine/threonine-protein kinase LMTK2 precursor [Homo sapiens]	2021-09-18	2021-09-18	1	12	100.00%
NP_001001671.3	A2AI49 A6NJ61 Q5JPR4 Q6ZMV3 A2AI50 Q6ZN16	mitogen-activated protein kinase kinase kinase 15 [Homo sapiens]	2021-09-18	2021-09-18	1	12	100.00%
NP_714921.4	Q8NE28 Q6ZMQ5 Q6ZMP6 Q5T8U8	serine/threonine kinase-like domain-containing protein STKLD1 [Homo sapiens]	2021-09-18	2021-09-18	1	12	100.00%
NP_001012777.1	Q0P511 Q2VPK5 B2RXK0 Q86SV4 Q6P4C8 Q66K78	cytoplasmic tRNA 2-thiolation protein 2 isoform 1 [Homo sapiens]	2021-09-18	2021-09-18	1	12	100.00%
NP_570116.2	A5PKV4 O60222 Q5UGI7 O75867 Q13477 B2RPL9	mucosal addressin cell adhesion molecule 1 isoform a precursor [Homo sapiens]	2021-09-18	2021-09-18	1	12	100.00%
Pentapeptides: TQGEA
Refseq NCBI	UniProt Accession	Protein names	Max Score	Total Score	Cover query	E Value	Identity
NP_001351645.2	Q6DHW2 Q6WCQ1 Q8N236 Q3KQZ5 Q5FB94 Q7Z5Y2 Q8N390 Q96G40	myosin phosphatase Rho-interacting protein isoform 3 [Homo sapiens]	18.0	18.0	1	24	100.00%
NP_005384.2	A8K920 Q9HDA4 B7Z3E6 F5H773 Q9ULL4	plexin-B3 isoform 1 precursor [Homo sapiens]	18.0	18.0	1	24	100.00%
NP_056045.2	Q96L70 A7E2A5 Q9Y4E4 Q8WZ64 Q96P49 Q4W5D2 Q7Z2L5	arf-GAP with Rho-GAP domain, ANK repeat and PH domain-containing protein 2 [Homo sapiens]	18.0	18.0	1	24	100.00%
NP_037423.2	Q96AF0 Q10570	cleavage and polyadenylation specificity factor subunit 1 [Homo sapiens]	18.0	18.0	1	24	100.00%
Pentapeptides: QGEAY
Refseq NCBI	UniProt Accession	Protein names	Max Score	Total Score	Cover query	E Value	Identity
Pentapeptides: GEAYL
Refseq NCBI	UniProt Accession	Protein names	Max Score	Total Score	Cover query	E Value	Identity
NP_207646.2	Q9UPU6 B9EK48 B7ZM83 A0A2P1H683 Q9C0A1	zinc finger homeobox protein 2 [Homo sapiens]	2021-09-18	2021-09-18	1	12	100.00%
NP_055454.1	Q6PJI3 Q6PGP7 O15077	tetratricopeptide repeat protein 37 [Homo sapiens]	2021-09-18	2021-09-18	1	12	100.00%
NP_001153639.1	E9PKY1 B3KNU3 A4QN22 Q9H7V4 Q6MZQ0 Q96H46	proline-rich protein 5-like isoform a [Homo sapiens]	2021-09-18	2021-09-18	1	12	100.00%
NP_036318.1	A0A0A1EII5 Q9NQV9 Q13461 Q5SVY9	forkhead box protein E3 [Homo sapiens]	2021-09-18	2021-09-18	1	12	100.00%
NP_003703.1	A6NLV0 O43688 E9PAY8	phospholipid phosphatase 2 isoform 1 [Homo sapiens]	2021-09-18	2021-09-18	1	12	100.00%
NP_872387.2	Q6X961 Q8NEC3 Q5T0L3	spermatogenesis-associated protein 46 [Homo sapiens]	2021-09-18	2021-09-18	1	12	100.00%
NP_878918.2	Q8WXH1 I6XXQ5 B4DND7 Q540G1 Q8WWW4 Q8WXH0 Q9UFQ4 Q8NF49 Q8TER7 Q6MZP0 Q8WWW5 Q9Y4R1 Q86YP9 Q8N1S3 Q9NU50 Q9Y2L4 B4DPR6 Q8WWW3	nesprin-2 isoform 5 [Homo sapiens]	2021-03-16	2021-07-29	1	97	100.00%
NP_115495.3	Q9H0X5 Q8WXG9 Q9UL61 O75171 Q8TF58	adhesion G-protein coupled receptor V1 precursor [Homo sapiens]	2021-03-16	2021-07-29	1	97	100.00%
Pentapeptides: EAYLD
Refseq NCBI	UniProt Accession	Protein names	Max Score	Total Score	Cover query	E Value	Identity
NP_001305748.1	A1L3W2 Q92514 Q5TFZ3	BRD4-interacting chromatin-remodeling complex-associated protein-like [Homo sapiens]	2021-07-19	2021-07-19	1	2021-09-05	100.00%
Pentapeptides: AYLDK
Refseq NCBI	UniProt Accession	Protein names	Max Score	Total Score	Cover query	E Value	Identity
NP_061903.2	Q9UMH2 Q8N3A1 Q63HN3 Q8IWW2 Q63HN0 Q7Z478 O75549	ATP-dependent RNA helicase DHX29 isoform 1 [Homo sapiens]	2021-03-19	2021-03-19	1	2021-04-08	100.00%
NP_064522.4	Q9NQ43 Q4V328 Q5HYG1 Q4V327 Q4V330 Q6N046 Q96DH8 A6NL78 Q3MJ75	GRIP1-associated protein 1 [Homo sapiens]	2021-03-19	2021-03-19	1	2021-04-08	100.00%
NP_078822.3	B2RN99 Q9H8M0 Q9H0T2 Q5W0B1 Q8TBY2	ORC ubiquitin ligase 1 [Homo sapiens]	2021-03-19	2021-03-19	1	2021-04-08	100.00%
NP_055152.1	Q9BWR8 Q13357 Q13356 Q8TAH2 A0A024R1C1	RING-type E3 ubiquitin-protein ligase PPIL2 isoform a [Homo sapiens]	2021-03-19	2021-03-19	1	2021-04-08	100.00%
NP_004762.2	Q6DKT9 O60882	matrix metalloproteinase-20 preproprotein [Homo sapiens]	2021-03-19	2021-03-19	1	2021-05-08	100.00%
NP_067055.2	Q9UF12	hydroxyproline dehydrogenase isoform 1 [Homo sapiens]	2021-03-19	2021-03-19	1	2021-05-08	100.00%
Pentapeptides: YLDKQ
Refseq NCBI	UniProt Accession	Protein names	Max Score	Total Score	Cover query	E Value	Identity
NP_001337091.1	-	testis-expressed protein 15 [Homo sapiens]	2021-02-20	36.1	1	2021-02-04	100.00%
NP_057538.1	Q96KX9 Q9BUI5 Q5J8M3 Q9P0T9 A8K3A9 A0A024R9N3 B4DJQ4	ER membrane protein complex subunit 4 isoform a [Homo sapiens]	2021-02-20	2021-02-20	1	2021-03-04	100.00%
Pentapeptides: LDKQS
Refseq NCBI	UniProt Accession	Protein names	Max Score	Total Score	Cover query	E Value	Identity
NP_001365118.1	Q96MR6 Q17RI9 A0A087WVY5 A6NKQ3 Q5TAI0	cilia- and flagella-associated protein 57 isoform c [Homo sapiens]	2021-05-18	2021-05-18	1	17	100.00%
NP_061878.3	B2RTV6 Q7L551 Q9NXC5 A0A024RA24 Q9H092 O75216	GATOR complex protein MIOS isoform 1 [Homo sapiens]	2021-05-18	2021-05-18	1	17	100.00%
NP_056449.1	Q96EK5 Q9BR89 A8K5M8 Q9Y428 Q9ULE1	KIF-binding protein [Homo sapiens]	2021-05-18	2021-05-18	1	17	100.00%
NP_036222.3	Q9ULG9 Q8WXY2 Q9UPN3 Q8WXY1 B1ALC5 Q96PK2 Q9H540 O75053 Q9UKP0 Q6ZSD7 E9PJT0	microtubule-actin cross-linking factor 1 [Homo sapiens]	2021-09-15	31.4	1	138	100.00%
Pentapeptides: DKQSD
Refseq NCBI	UniProt Accession	Protein names	Max Score	Total Score	Cover query	E Value	Identity
NP_001365386.1	B2RTR3 B7ZMH3 Q8TDJ6 O94938 F5GWF1 A0A024R5V2	dmX-like protein 2 isoform 4 [Homo sapiens]	2021-09-18	2021-09-18	1	12	100.00%
NP_061878.3	B2RTV6 Q7L551 Q9NXC5 A0A024RA24 Q9H092 O75216	GATOR complex protein MIOS isoform 1 [Homo sapiens]	2021-09-18	2021-09-18	1	12	100.00%
Pentapeptides: KQSDT
Refseq NCBI	UniProt Accession	Protein names	Max Score	Total Score	Cover query	E Value	Identity
NP_054878.5	Q69YI5 Q6ZS25 Q8N3R0 Q9C0D1 O75405 Q6IN64 Q9BYW2 Q8TCN0 Q5BKS9 Q6ZN53 O75397 Q9H696 Q17RW8 Q9NZW9	histone-lysine N-methyltransferase SETD2 isoform 1 [Homo sapiens]	2021-05-18	2021-05-18	1	17	100.00%
NP_004230.2	O15154 O95949 Q15643 B2RUT2 Q6MZL5 O14689	thyroid receptor-interacting protein 11 isoform 1 [Homo sapiens]	2021-05-18	2021-05-18	1	17	100.00%
NP_001170777.1	P19021 Q16252 Q54A45 O43211 Q86U53 O95080 Q9UCG0 Q16253 A6NMR0 Q8WVC7 A8K293	peptidyl-glycine alpha-amidating monooxygenase isoform e preproprotein [Homo sapiens]	2021-05-18	2021-05-18	1	17	100.00%
NP_054862.1	Q6WEX4 Q9NZQ7 Q2V8D5 Q66RK1 Q14CJ2 B4DU27 Q9NUZ5 B2RBA2	programmed cell death 1 ligand 1 isoform a precursor [Homo sapiens]	2021-05-18	2021-05-18	1	17	100.00%
Pentapeptides: QSDTQ
Refseq NCBI	UniProt Accession	Protein names	Max Score	Total Score	Cover query	E Value	Identity
NP_000042.3	Q93007 Q12758 A0A024R3C7 Q13315 O15429 Q9UCX7 Q16551 Q9NP02 B2RNX5	serine-protein kinase ATM isoform a [Homo sapiens]	2021-07-19	33.9	1	2021-09-05	100.00%
NP_001254479.2	A0A0A0MTS7	titin isoform IC [Homo sapiens]	2021-02-17	31.4	1	48	100.00%
Pentapeptides: DTQYV
Refseq NCBI	UniProt Accession	Protein names	Max Score	Total Score	Cover query	E Value	Identity
NP_001123554.1	A6H8Y2 O43157 Q6NY20 Q9UIV7 Q9UJ92 Q9UJ93	plexin-B1 precursor [Homo sapiens]	2021-02-20	2021-02-20	1	2021-02-04	100.00%
NP_057363.3	Q3B7I5 Q9ULB4	cadherin-9 preproprotein [Homo sapiens]	2021-02-20	2021-02-20	1	2021-02-04	100.00%
Pentapeptides: TQYVC
Refseq NCBI	UniProt Accession	Protein names	Max Score	Total Score	Cover query	E Value	Identity
NP_116215.1	A4D1P3 Q96K33 Q53GQ7 A6NNS4 Q969S0 Q8TCU7	UDP-xylose and UDP-N-acetylglucosamine transporter [Homo sapiens]	21.0	21.0	1	2021-01-02	100.00%
Pentapeptides: QYVCK
Refseq NCBI	UniProt Accession	Protein names	Max Score	Total Score	Cover query	E Value	Identity
Pentapeptides: YVCKR
Refseq NCBI	UniProt Accession	Protein names	Max Score	Total Score	Cover query	E Value	Identity
NP_002340.2	Q7Z575 O75913 Q59H44 Q53R46 Q53TF5 Q7Z577 O60449	lymphocyte antigen 75 precursor [Homo sapiens]	21.0	21.0	1	2021-01-02	100.00%
Pentapeptides: VCKRT
Refseq NCBI	UniProt Accession	Protein names	Max Score	Total Score	Cover query	E Value	Identity
NP_849155.2	A0A024RDJ7 B7Z488 Q96D95 B5ME52 Q86UD5 Q6ZMD8	sodium/hydrogen exchanger 9B2 isoform 1 [Homo sapiens]	2021-07-19	2021-07-19	1	6.0	100.00%
NP_005420.1	P49767 B2R9Q8	vascular endothelial growth factor C preproprotein [Homo sapiens]	2021-07-19	2021-07-19	1	6.0	100.00%
Pentapeptides: CKRTL
Refseq NCBI	UniProt Accession	Protein names	Max Score	Total Score	Cover query	E Value	Identity
NP_001156787.2	Q9UF56 A1A4E3	F-box/LRR-repeat protein 17 [Homo sapiens]	2021-07-19	2021-07-19	1	2021-09-05	100.00%
NP_000883.2	P03952 Q4W5C3 A6NH96 Q17RE9 A8K9A9 Q17RE8 B2R8H9	plasma kallikrein isoform 1 preproprotein [Homo sapiens]	2021-07-19	2021-07-19	1	2021-09-05	100.00%
NP_006446.1	Q9H4F6 Q92791 Q53GI6	endoplasmic reticulum protein SC65 precursor [Homo sapiens]	2021-07-19	2021-07-19	1	6.0	100.00%
NP_001317547.1	B3KSX0 Q9BSF6 Q9BSU6 D3DWM3 E9PJD7 Q6ZMK1	cysteine and histidine-rich protein 1 isoform 3 [Homo sapiens]	2021-07-19	2021-07-19	1	6.0	100.00%
NP_001116310.1	Q5CZ87 Q769K1 Q6IQ20	N-acyl-phosphatidylethanolamine-hydrolyzing phospholipase D isoform 1 [Homo sapiens]	2021-07-19	2021-07-19	1	6.0	100.00%
Pentapeptides: KRTLV
Refseq NCBI	UniProt Accession	Protein names	Max Score	Total Score	Cover query	E Value	Identity
NP_001268885.1	Q9H4V9 Q5VT59 Q9H4V8 Q9H4W0 Q9H4W3 Q7Z408 Q9H4W4 Q8N963 Q9H4V7 Q9H4W2 Q9HCY7 Q96Q03 Q9HCY5 Q9HCY6 B1AM50 Q9H4W1 E7EUA6	CUB and sushi domain-containing protein 2 isoform 1 [Homo sapiens]	2021-05-18	2021-05-18	1	17	100.00%
NP_056019.1	Q9UPZ6	thrombospondin type-1 domain-containing protein 7A precursor [Homo sapiens]	2021-05-18	2021-05-18	1	17	100.00%
NP_064693.2	O60707 O60706	ATP-binding cassette sub-family C member 9 isoform SUR2B [Homo sapiens]	2021-05-18	2021-05-18	1	17	100.00%
NP_055839.3	Q6PJK9 Q9UIA9 Q8NEK7 O94846	exportin-7 isoform b [Homo sapiens]	2021-05-18	2021-05-18	1	17	100.00%
NP_001131141.1	Q0VAJ5 Q9H084 Q6ZRL0 Q0VAJ4 Q86UV0 A2A2Z0 A6PVM2 A5PLK6 A6PVM3	regulator of G-protein signaling protein-like isoform 1 [Homo sapiens]	2021-05-18	2021-05-18	1	17	100.00%
NP_005467.1	B7Z372 F5H499 D3DRP7 A6PZH2 A7UNU7 Q9Y223 B2R6E1 Q0VA94 A6PZH3 B7Z428 H0YFA7	bifunctional UDP-N-acetylglucosamine 2-epimerase/N-acetylmannosamine kinase isoform 2 [Homo sapiens]	2021-05-18	2021-05-18	1	17	100.00%
NP_079316.2	Q494T8 Q8TCF4 Q8N883 Q9BSN8	zinc finger protein 614 [Homo sapiens]	2021-05-18	47.7	1	17	100.00%
NP_054879.3	Q8N391 B3KRC5 Q9H000 A6NIA2 Q9NRY1 B4DPR4 Q96BD4 Q9BUY2	probable E3 ubiquitin-protein ligase makorin-2 isoform 1 [Homo sapiens]	2021-05-18	2021-05-18	1	17	100.00%
NP_001243370.1	Q8N0V9 Q8IZ33 Q8N9M1	uncharacterized protein C19orf47 isoform 2 [Homo sapiens]	2021-05-18	2021-05-18	1	17	100.00%
NP_001014980.1	Q5EBL5 Q5T7M4	adipolin precursor [Homo sapiens]	2021-05-18	2021-05-18	1	17	100.00%
Pentapeptides: RTLVD
Refseq NCBI	UniProt Accession	Protein names	Max Score	Total Score	Cover query	E Value	Identity
NP_001353361.1	A0A024R6M2 Q9H3F1 Q8N6W1 Q9NWP1 Q69YK6 Q86YI7 Q6IN85 Q8IVG1 Q9H7U8 Q86U23 Q9NV01	serine/threonine-protein phosphatase 4 regulatory subunit 3A isoform 4 [Homo sapiens]	2021-09-18	2021-09-18	1	12	100.00%
NP_938204.2	Q9C0G9 Q8IY22	C-Maf-inducing protein isoform C-Mip [Homo sapiens]	2021-09-18	2021-09-18	1	12	100.00%
NP_055192.1	A4VCI0 Q9BVX1 Q99543	dnaJ homolog subfamily C member 2 isoform 1 [Homo sapiens]	2021-09-18	2021-09-18	1	12	100.00%
NP_588609.1	Q8ND53 Q6UX21 A0A024R6U0 Q96DX4	RING finger and SPRY domain-containing protein 1 isoform 1 precursor [Homo sapiens]	2021-09-18	2021-09-18	1	12	100.00%
NP_056963.2	A8K0F2 Q9NS41 Q59GW3 O43173 Q6B085	sia-alpha-2,3-Gal-beta-1,4-GlcNAc-R:alpha 2,8-sialyltransferase [Homo sapiens]	2021-09-18	2021-09-18	1	12	100.00%
NP_037451.1	B3KQG3 Q9Y5Z9 Q53GX3 Q5THD4	ubiA prenyltransferase domain-containing protein 1 isoform 1 [Homo sapiens]	2021-09-18	2021-09-18	1	12	100.00%
Pentapeptides: TLVDR
Refseq NCBI	UniProt Accession	Protein names	Max Score	Total Score	Cover query	E Value	Identity
NP_000531.2	Q9NPK1 Q16314 Q16368 P21817 Q9P1U4	ryanodine receptor 1 isoform 1 [Homo sapiens]	2021-09-18	2021-09-18	1	12	100.00%
NP_002891.1	Q5VSR0 Q0QD34 P10745 Q8IXN0	retinol-binding protein 3 precursor [Homo sapiens]	2021-09-18	2021-09-18	1	12	100.00%
NP_000205.1	Q99740 Q15816 P78504 E9PCF9 O14902 O15122 A0AV43 B4DYR1	protein jagged-1 precursor [Homo sapiens]	2021-09-18	2021-09-18	1	12	100.00%
NP_653299.4	Q96LS3 B4DL62 Q8N283 B4DFX6 A6NEU0 Q3MJ10	ankyrin repeat domain-containing protein 35 isoform 1 [Homo sapiens]	2021-09-18	2021-09-18	1	12	100.00%
NP_002970.2	P22307 F2Z3J1 Q16622 B2R761 A6NM69 B4DGJ9 Q6NXF4 Q99430 Q5VVZ1 A0A384NY87 C9JC79 B4DHP6 D3DQ37 E1B6W5 Q15432 Q59HG9	non-specific lipid-transfer protein isoform 1 precursor [Homo sapiens]	2021-09-18	2021-09-18	1	12	100.00%
NP_001357587.1	B7Z7C9 Q96EM9 A6NHF2 B2R865 F8W1Q3 P43251 B4DFX1 B4DLJ9	biotinidase isoform 1 precursor [Homo sapiens]	2021-09-18	2021-09-18	1	12	100.00%
NP_037451.1	B3KQG3 Q9Y5Z9 Q53GX3 Q5THD4	ubiA prenyltransferase domain-containing protein 1 isoform 1 [Homo sapiens]	2021-09-18	2021-09-18	1	12	100.00%
Pentapeptides: LVDRG
Refseq NCBI	UniProt Accession	Protein names	Max Score	Total Score	Cover query	E Value	Identity
NP_001010870.1	O60522 B3KWU2 Q5HYB1 F5H5M3 Q5VTS4 Q6ZMX5	tudor domain-containing protein 6 isoform 1 [Homo sapiens]	2021-05-18	2021-05-18	1	17	100.00%
NP_065863.2	B7Z9U8 Q9P2F2 Q96HP0 A6H8X5 Q7Z7P4	dedicator of cytokinesis protein 6 isoform 1 [Homo sapiens]	2021-05-18	2021-05-18	1	17	100.00%
NP_001002814.2	J3KNP0 Q6WKZ6 Q86YV4 Q307T1 Q9H642 Q6AZK4 Q6WKZ2 Q6WKZ4 Q8TDL1	rab11 family-interacting protein 1 isoform 3 [Homo sapiens]	2021-05-18	2021-05-18	1	17	100.00%
NP_001035.1	Q01959 A2RUN4 Q14996	sodium-dependent dopamine transporter [Homo sapiens]	2021-05-18	2021-05-18	1	17	100.00%
NP_002970.2	P22307 F2Z3J1 Q16622 B2R761 A6NM69 B4DGJ9 Q6NXF4 Q99430 Q5VVZ1 A0A384NY87 C9JC79 B4DHP6 D3DQ37 E1B6W5 Q15432 Q59HG9	non-specific lipid-transfer protein isoform 1 precursor [Homo sapiens]	2021-05-18	2021-05-18	1	17	100.00%
NP_683695.1	Q8NEX9 B3KVB4	short-chain dehydrogenase/reductase family 9C member 7 [Homo sapiens]	2021-05-18	2021-05-18	1	17	100.00%
NP_981951.2	D6RJI1 Q8N8D8 Q68D91 Q8IY16 B3KY36	metallo-beta-lactamase domain-containing protein 2 [Homo sapiens]	2021-05-18	2021-05-18	1	17	100.00%
Pentapeptides: VDRGW
Refseq NCBI	UniProt Accession	Protein names	Max Score	Total Score	Cover query	E Value	Identity
Pentapeptides: DRGWG
Refseq NCBI	UniProt Accession	Protein names	Max Score	Total Score	Cover query	E Value	Identity
NP_055087.2	Q14F51 Q9UKP4 Q6P7J9 Q9UFZ4	A disintegrin and metalloproteinase with thrombospondin motifs 7 preproprotein [Homo sapiens]	2021-06-20	2021-06-20	1	2021-09-02	100.00%
NP_112217.2	A5D6V6 P58397 Q6UWL3 A2RRN9	A disintegrin and metalloproteinase with thrombospondin motifs 12 isoform 1 preproprotein [Homo sapiens]	2021-06-20	2021-06-20	1	2021-09-02	100.00%
NP_981961.2	Q07899 Q07901 Q07898 Q86VB7 C9JIG2 Q2VLH7 Q07900	scavenger receptor cysteine-rich type 1 protein M130 isoform b precursor [Homo sapiens]	2021-06-20	2021-06-20	1	2021-09-02	100.00%
Pentapeptides: RGWGN
Refseq NCBI	UniProt Accession	Protein names	Max Score	Total Score	Cover query	E Value	Identity
NP_777601.3	Q9NR16 C9JHR7 B4E0G7 Q6UWC2 E7EVK4 Q2M3B7	scavenger receptor cysteine-rich type 1 protein M160 isoform 2 precursor [Homo sapiens]	2021-06-20	54.9	1	2021-09-02	100.00%
NP_115992.1	Q2EHP2 Q6IPL7 D6W5J1 Q96RS1 P58215	lysyl oxidase homolog 3 isoform 1 precursor [Homo sapiens]	2021-06-20	2021-06-20	1	3.0	100.00%
Pentapeptides: TGKSI
Refseq NCBI	UniProt Accession	Protein names	Max Score	Total Score	Cover query	E Value	Identity
NP_001135389.1	Q6ZU69 A8MVW7 B4DY95	protein FAM205A [Homo sapiens]	17.6	17.6	1	34	100.00%
NP_004126.1	E9PDD5 Q9BUU5 P51553	isocitrate dehydrogenase [NAD] subunit gamma, mitochondrial isoform a precursor [Homo sapiens]	17.6	17.6	1	34	100.00%
NP_005267.2	F8W1L5 A0A024R138 Q8N1B0 P21695	glycerol-3-phosphate dehydrogenase [NAD(+)], cytoplasmic isoform 1 [Homo sapiens]	17.6	17.6	1	34	100.00%
NP_003590.1	Q5TAV9 O76066 Q86VN7 A6NKG9 A0A024RD67 O75486 B2R9Q5	transcription initiation protein SPT3 homolog isoform 1 [Homo sapiens]	17.6	17.6	1	34	100.00%
NP_001254479.2	A0A0A0MTS7	titin isoform IC [Homo sapiens]	2021-06-14	43.5	1	397	100.00%
Pentapeptides: GKSIQ
Refseq NCBI	UniProt Accession	Protein names	Max Score	Total Score	Cover query	E Value	Identity
NP_612429.2	Q7Z358 Q8N3G4 Q7Z343 Q7Z3G0 Q86WQ6 Q7Z394 Q8IYY1 Q96EX9 Q5BKX7 Q8IVF2	protein AHNAK2 isoform 1 [Homo sapiens]	18.0	243	1	24	100.00%
NP_001374773.1	E7EPN9 Q9HA05 Q6PD54 Q9H2N2 Q9NSM8 Q9Y520 Q49A39 Q9NXL3 Q05DM8 Q9UF29 Q9UPQ6	protein PRRC2C isoform 2 [Homo sapiens]	18.0	18.0	1	24	100.00%
NP_065935.3	Q6WG75 A7E2Y1 Q9NWE2 Q6NT57 Q96I57 Q6NT44 Q9P216 Q5JVW7	myosin-7B [Homo sapiens]	18.0	18.0	1	24	100.00%
NP_001254514.1	C9JZD7 C9JRY8 Q8TC00 Q5XX13 Q9H0F0	F-box/WD repeat-containing protein 10 isoform 1 [Homo sapiens]	18.0	18.0	1	24	100.00%
NP_113607.1	Q8IUL4 D3DN54 B3KNR2 Q8NAZ8 Q9BYH8	NF-kappa-B inhibitor zeta isoform a [Homo sapiens]	18.0	18.0	1	24	100.00%
NP_001163873.1	Q8NG56 B9EGL8 Q86Y33 C9JHE9 B7WNV8 C9J6X8 Q86Y32 C9JKL5 Q8IUZ8 Q8N1S1 Q86Y31	cell division cycle protein 20 homolog B isoform 3 [Homo sapiens]	18.0	18.0	1	24	100.00%
NP_057524.3	A8KA53 Q8IV63 Q502Y2 Q9P2V8 A6NEG5 A0A024QZI4	inactive serine/threonine-protein kinase VRK3 isoform 1 [Homo sapiens]	18.0	18.0	1	24	100.00%
NP_945316.1	Q15251 P12272 Q6FH74 A0A024RB29	parathyroid hormone-related protein isoform 1 preproprotein [Homo sapiens]	18.0	18.0	1	24	100.00%
NP_112218.2	A8K7L1 Q9BXR5 D1CS22 Q5FWG4 Q32MI7 Q6UXL3 D1CS21 B3Y668 Q32MI8 A0A024R9W4	toll-like receptor 10 isoform a [Homo sapiens]	2021-05-15	2021-01-30	1	197	100.00%
NP_000607.1	Q5U066 A0A4Y5UGE4 B2R737 P01730 B4DT49 D3DUS5 Q4ZGK2 Q9UDE5	T-cell surface glycoprotein CD4 isoform 1 precursor [Homo sapiens]	2021-05-15	31.0	1	197	100.00%
Pentapeptides: KSIQP
Refseq NCBI	UniProt Accession	Protein names	Max Score	Total Score	Cover query	E Value	Identity
NP_001280012.1	A0AVI2 Q17RH2 Q6ZU24 A0A096LNV2 Q2NNQ7	fer-1-like protein 5 [Homo sapiens]	18.9	18.9	1	12	100.00%
NP_612429.2	Q7Z358 Q8N3G4 Q7Z343 Q7Z3G0 Q86WQ6 Q7Z394 Q8IYY1 Q96EX9 Q5BKX7 Q8IVF2	protein AHNAK2 isoform 1 [Homo sapiens]	2021-09-15	222	1	138	100.00%
NP_005076.3	P35658 A6NFQ0 Q3KQZ0 Q75R47 Q15010 Q5JUP7 Q86XD3	nuclear pore complex protein Nup214 isoform 2 [Homo sapiens]	2021-09-15	31.0	1	138	100.00%
NP_114412.2	Q8N5A9 Q86WH6 Q86WH7 Q8TCK6 Q9H2L5 Q86WH5	ras association domain-containing protein 4 [Homo sapiens]	2021-09-15	31.4	1	139	100.00%
NP_001373054.1	Q2A664 Q8NHN4 Q8NHN0 Q8NHN2 Q8NHN5 Q8NHN8 Q96AA2 Q5T7G8 Q5VSU2 Q8NHN3 Q5VST9 Q9HCD3 Q8NHN7 Q8NHN9 Q9HCL6 A6NGQ3 Q8NHN6 Q5T7G9 Q86YC7 H3BPX2 Q8NHN1	obscurin isoform c [Homo sapiens]	2021-05-15	2021-08-28	1	196	100.00%
Pentapeptides: SIQPE
Refseq NCBI	UniProt Accession	Protein names	Max Score	Total Score	Cover query	E Value	Identity
NP_001335937.1	A2A3E9 A0A1B0GVB6 B1AMZ2 B4DYD4 E9PCC3 A0A2R8Y8B5 Q5VUS0 Q6DHV5 A6NCD4 B4DG41	protein CC2D2B isoform 3 [Homo sapiens]	19.3	19.3	1	8.4	100.00%
NP_001317041.1	Q86V20 O95885 Q9H991	shieldin complex subunit 2 isoform 1 [Homo sapiens]	19.3	19.3	1	8.4	100.00%
NP_659422.2	Q86UP1 D3DS44 Q86UP0 Q9NT84	cadherin-24 isoform 2 precursor [Homo sapiens]	19.3	19.3	1	8.4	100.00%
NP_006336.3	Q7Z5I7 A0A0S2Z514 Q6PML9 Q4W5B6 Q8TBB2 Q9Y6R2	zinc transporter 9 [Homo sapiens]	19.3	19.3	1	8.4	100.00%
NP_056238.2	Q9Y389 Q9NRN7 Q9UG80 B2R6D1 Q9C068 Q9P0Q3 B4DDW7	L-aminoadipate-semialdehyde dehydrogenase-phosphopantetheinyl transferase [Homo sapiens]	19.3	19.3	1	8.5	100.00%
NP_001096078.1	A7DZQ2 A7DZQ1 Q69YT0 A6NMZ7 A7DZQ0	collagen alpha-6(VI) chain precursor [Homo sapiens]	2021-09-15	2021-08-28	1	138	100.00%
Pentapeptides: SQHSG
Refseq NCBI	UniProt Accession	Protein names	Max Score	Total Score	Cover query	E Value	Identity
NP_001138890.1	Q96AY4 O95929 Q9NTE4 Q9Y3S5 K7ZRV2 Q5W189 Q9UPV8 Q9UGG5 O95928 Q9UG31	tetratricopeptide repeat protein 28 isoform 1 [Homo sapiens]	18.0	18.0	1	24	100.00%
NP_998754.1	Q9C0I2 Q96Q37 Q70E73	ras-associated and pleckstrin homology domains-containing protein 1 isoform 1 [Homo sapiens]	18.0	18.0	1	24	100.00%
NP_056107.1	A0FGR7 Q9Y416 A0A024RB17 A8K2S2 Q9BSJ8 O94848 Q6PJN4 Q9H6J1 Q9H6W2	extended synaptotagmin-1 isoform 2 [Homo sapiens]	18.0	18.0	1	24	100.00%
NP_004930.1	A3RJH1 B4DME8 B4DPN6 Q92499	ATP-dependent RNA helicase DDX1 [Homo sapiens]	18.0	18.0	1	24	100.00%
NP_072093.2	Q8IZ08 Q86SM3 Q7Z604 Q8NH39	G-protein coupled receptor 135 [Homo sapiens]	18.0	18.0	1	24	100.00%
NP_001004473.1	Q6IFS2 A0A126GV64 Q8NGX5	olfactory receptor 10K1 [Homo sapiens]	18.0	18.0	1	24	100.00%
NP_077284.2	B2RDZ3 Q9H674 Q6UWP2 A0A0U5BLD0 A0A024R0T1 Q9BUC7	dehydrogenase/reductase SDR family member 11 precursor [Homo sapiens]	18.0	18.0	1	24	100.00%
NP_848129.1	Q5T752	late cornified envelope protein 1D [Homo sapiens]	18.0	2021-05-30	1	25	100.00%
NP_003473.3	O14686 Q6PIA1 Q59FG6 O14687	histone-lysine N-methyltransferase 2D [Homo sapiens]	2021-05-15	2021-08-28	1	196	100.00%
NP_001358118.1	Q5VYM8 Q4LE73 O14795 Q2NKJ5	protein unc-13 homolog B isoform 6 [Homo sapiens]	2021-05-15	2021-09-25	1	196	100.00%
NP_705838.3	Q8N3S4 Q2NKX1 Q69YQ9 Q9UK88 Q69YQ8 Q6P5U3 Q7Z4I1 Q8N3K9 A0PJB7 Q86T49 Q8N3S7 Q86T34 Q2T9G9 Q8NAG8 Q05CT4 Q6P517	cardiomyopathy-associated protein 5 [Homo sapiens]	2021-05-15	2021-07-26	1	196	100.00%
NP_001184033.1	Q13744 Q6UBD1 Q9UMA3 Q14845 Q03164 Q13743 Q16364 Q9UD94 Q59FF2 E9PQG7 Q9HBJ3	histone-lysine N-methyltransferase 2A isoform 1 [Homo sapiens]	2021-05-15	2021-07-26	1	196	100.00%
NP_001268885.1	Q9H4V9 Q5VT59 Q9H4V8 Q9H4W0 Q9H4W3 Q7Z408 Q9H4W4 Q8N963 Q9H4V7 Q9H4W2 Q9HCY7 Q96Q03 Q9HCY5 Q9HCY6 B1AM50 Q9H4W1 E7EUA6 Q53TY4	CUB and sushi domain-containing protein 2 isoform 1 [Homo sapiens]	2021-05-15	2021-05-25	1	196	100.00%
NP_077719.2	Q6IQ50 Q9UFD5 Q04721 Q5T3X7 Q99734 Q9H240	neurogenic locus notch homolog protein 2 isoform 1 preproprotein [Homo sapiens]	2021-05-15	31.0	1	197	100.00%
NP_660093.2	Q9NUZ6 A7E2D6 Q8TDE9 Q8IVK5 Q8IVK6 Q8NHD0 Q9NVM7 Q8IVK7 Q8IVK8 Q8IVK3 Q8IVL1 A6NEC1 Q96B30 Q9P2C8 Q8NHC9 Q8TDF0 Q8TEB3 Q8IVK4	neuron navigator 2 isoform 2 [Homo sapiens]	2021-05-15	2021-09-25	1	197	100.00%
NP_001341364.1	D6RIA3	uncharacterized protein C4orf54 [Homo sapiens]	2021-05-15	2021-02-27	1	197	100.00%
NP_619727.2	A2RRB4 Q96QH3 Q9UN18 E9PHR7 O95693 A6H8V5 Q969Q8 O94916 Q7LA65	nuclear factor of activated T-cells 5 isoform b [Homo sapiens]	2021-05-15	42.2	1	197	100.00%
NP_001123917.1	Q68DA6 Q96E36 Q96PW1 P28290 Q8NEN5 Q8N263 A8K6T0 Q8N1L3 Q8N7H2 Q7Z7L2	protein ITPRID2 isoform 1 [Homo sapiens]	2021-05-15	2021-02-27	1	197	100.00%
NP_444279.2	Q8N137 A6NHQ1 Q69YV7 Q8WXV3 Q331K3 Q96CQ7 Q9C060 Q8NCB8	centrobin isoform alpha [Homo sapiens]	2021-05-15	2021-09-25	1	197	100.00%
Pentapeptides: QHSGM
Refseq NCBI	UniProt Accession	Protein names	Max Score	Total Score	Cover query	E Value	Identity
NP_001129198.1	A4K385 Q6NT76 A8K3R8 Q9H701 Q3Y6P1 D3DSU0 B4DHY5 Q96GS5	homeobox-containing protein 1 isoform 1 [Homo sapiens]	2021-02-20	2021-02-20	1	2021-02-04	100.00%
Pentapeptides: HSGMI
Refseq NCBI		Protein names	Max Score	Total Score	Cover query	E Value	Identity
NP_000205.1	Q99740 Q15816 P78504 E9PCF9 O14902 O15122 A0AV43 B4DYR1	protein jagged-1 precursor [Homo sapiens]	2021-02-20	2021-02-20	1	2021-02-04	100.00%
Pentapeptides: SGMIV
Refseq NCBI	UniProt Accession	Protein names	Max Score	Total Score	Cover query	E Value	Identity
NP_001122312.1	B0FYA3 Q59GD8 Q13916 Q13931 Q9UDC3 Q71UT1 Q01668	voltage-dependent L-type calcium channel subunit alpha-1D isoform b [Homo sapiens]	2021-03-19	2021-03-19	1	2021-04-08	100.00%
NP_001612.1	A4D130 Q13728 A0A024R9Z8 P35869 Q13804 Q13803	aryl hydrocarbon receptor [Homo sapiens]	2021-03-19	2021-03-19	1	2021-04-08	100.00%
NP_076870.1	Q9UH73 Q8IW11	transcription factor COE1 isoform 2 [Homo sapiens]	2021-03-19	2021-03-19	1	2021-04-08	100.00%
NP_150094.5	Q59FF8 Q96RM4 Q96PZ7 Q96QU9 Q0H0J5 A0A0U1RQY1	CUB and sushi domain-containing protein 1 precursor [Homo sapiens]	2021-08-16	2021-02-27	1	68	100.00%
Pentapeptides: GMIVN
Refseq NCBI	UniProt Accession	Protein names	Max Score	Total Score	Cover query	E Value	Identity
NP_003733.2	Q9UNB2 O95342 Q53TL2	bile salt export pump [Homo sapiens]	2021-02-20	2021-02-20	1	2021-02-04	100.00%
Pentapeptides: MIVND
Refseq NCBI	UniProt Accession	Protein names	Max Score	Total Score	Cover query	E Value	Identity
NP_056045.2	Q96L70 A7E2A5 Q9Y4E4 Q8WZ64 Q96P49 Q4W5D2 Q7Z2L5	arf-GAP with Rho-GAP domain, ANK repeat and PH domain-containing protein 2 [Homo sapiens]	21.0	21.0	1	2021-01-02	100.00%
NP_001311347.1	Q9P0K1 O75076 Q08AL8 Q9UIA1 Q9P0K2 O75075 Q9UKK2	disintegrin and metalloproteinase domain-containing protein 22 isoform 7 precursor [Homo sapiens]	21.0	21.0	1	2021-01-02	100.00%
NP_003803.1	A2RU59 A0A024R3W8 O75077	disintegrin and metalloproteinase domain-containing protein 23 preproprotein [Homo sapiens]	21.0	21.0	1	2021-01-02	100.00%
Pentapeptides: VNDTG
Refseq NCBI	UniProt Accession	Protein names	Max Score	Total Score	Cover query	E Value	Identity
NP_001317168.1	G3V1L9	tight junction protein ZO-1 isoform e [Homo sapiens]	2021-05-18	2021-05-18	1	17	100.00%
NP_776160.2	Q5JPD8 Q495A1 Q6MZS2 Q495A3 Q8N877	T-cell immunoreceptor with Ig and ITIM domains precursor [Homo sapiens]	2021-05-18	2021-05-18	1	17	100.00%
NP_116750.1	Q9BZA7 Q70LU0 Q96RV4 Q2TJH3 Q5JVZ0 Q70LS7 Q9BZA6 Q9P2M0 Q9H4E0 Q2TJH0 Q70LS8 Q70LU1 Q2TJH1 Q70LR8 Q70LT7 Q70LT8 Q96RW0 A6NIQ4 Q70LS9 Q70LT9 Q9P2X5	protocadherin-11 X-linked isoform c precursor [Homo sapiens]	2021-09-15	31.4	1	138	100.00%
NP_116755.1	Q70LR8 Q70LS1 Q9BZA8 Q70LS0 Q70LS5 Q70LS2 Q8WY34 Q70LR6 Q9BZA9 Q9H4E1 Q70LS3 Q70LR4 Q70LS4	protocadherin-11 Y-linked isoform c precursor [Homo sapiens]	2021-09-15	31.4	1	138	100.00%
Pentapeptides: NDTGH
Refseq NCBI	UniProt Accession	Protein names	Max Score	Total Score	Cover query	E Value	Identity
NP_061322.2	P43243 D3DQC3 Q9H4N1 Q9UHW0 B7ZAV5 Q9UQ27 A0A0R4J2E8	matrin-3 isoform a [Homo sapiens]	2021-03-19	2021-03-19	1	2021-04-08	100.00%
NP_597716.1	Q8TF19 Q6UXH8 Q6MZX5 Q86SS2	collagen and calcium-binding EGF domain-containing protein 1 precursor [Homo sapiens]	2021-03-19	2021-03-19	1	2021-05-08	100.00%
Pentapeptides: TGHET
Refseq NCBI	UniProt Accession	Protein names	Max Score	Total Score	Cover query	E Value	Identity
NP_996816.3	Q6S362 Q9NS27 O75445 Q5VVM9	usherin isoform B precursor [Homo sapiens]	2021-09-15	2021-04-28	1	138	100.00%
NP_001157745.1	E7ENI0 Q8IWI9 F5H7K2 Q9H9N7 B9EGR5 Q9H8R3 Q9Y4E9 Q9UG69	MAX gene-associated protein isoform 1 [Homo sapiens]	2021-09-15	2021-04-28	1	138	100.00%
NP_001336207.1	O15084 Q29RW6 Q3B857 Q6ULS0 Q6ZT57 A0A024R2I9 B4DES5 Q1WWL4	serine/threonine-protein phosphatase 6 regulatory ankyrin repeat subunit A isoform d [Homo sapiens]	2021-09-15	47.7	1	138	100.00%
Pentapeptides: GHETD
Refseq NCBI	UniProt Accession	Protein names	Max Score	Total Score	Cover query	E Value	Identity
NP_036458.2	Q9UPY8 B7WPK5 Q6FI15 Q9BZP8 Q6FHB0 O00265 Q9BZP7	microtubule-associated protein RP/EB family member 3 [Homo sapiens]	2021-03-19	2021-03-19	1	2021-05-08	100.00%
NP_000050.3	O00183 Q5TBJ7 O15008 Q13879 P51587	breast cancer type 2 susceptibility protein [Homo sapiens]	2021-08-16	2021-07-29	1	68	100.00%
Pentapeptides: HETDE
Refseq NCBI	UniProt Accession	Protein names	Max Score	Total Score	Cover query	E Value	Identity
NP_001073884.1	Q0D2M1 Q2NKQ7 Q9BR70 O15042 A0PJ60	U2 snRNP-associated SURP motif-containing protein isoform 1 [Homo sapiens]	2021-02-20	2021-02-20	1	2021-02-04	100.00%
NP_878918.2	Q8WXH1 I6XXQ5 B4DND7 Q540G1 Q8WWW4 Q8WXH0 Q9UFQ4 Q8NF49 Q8TER7 Q6MZP0 Q8WWW5 Q9Y4R1 Q86YP9 Q8N1S3 Q9NU50 Q9Y2L4 B4DPR6 Q8WWW3	nesprin-2 isoform 5 [Homo sapiens]	2021-03-16	31.0	1	97	100.00%
NP_060649.3	Q6VMQ6 Q4G0T9 G3V1U0 Q9NWC2 Q6P3T3 Q9NVJ9 B3KQF8 Q86XW5 Q9Y4X8 A0A024RAY1 F5GX74 B3KNI7	activating transcription factor 7-interacting protein 1 isoform 2 [Homo sapiens]	2021-03-16	31.4	1	97	100.00%
Pentapeptides: ETDEN
Refseq NCBI	UniProt Accession	Protein names	Max Score	Total Score	Cover query	E Value	Identity
NP_001026.2	Q5T3P2 Q15411 Q546N8 Q92736	ryanodine receptor 2 [Homo sapiens]	2021-07-19	2021-07-19	1	2021-09-05	100.00%
NP_000867.3	P11717 Q7Z7G9 Q96PT5	cation-independent mannose-6-phosphate receptor precursor [Homo sapiens]	2021-07-19	2021-07-19	1	2021-09-05	100.00%
NP_054733.2	O94884 O75643 Q6NZY0 Q9H7S0 Q6PX59 Q8NBE6 Q96IF2	U5 small nuclear ribonucleoprotein 200 kDa helicase [Homo sapiens]	2021-07-19	2021-07-19	1	2021-09-05	100.00%
NP_001239031.1	B7ZMI0 Q5T4J3 O75037 B2RP62	kinesin-like protein KIF21B isoform 3 [Homo sapiens]	2021-07-19	2021-07-19	1	2021-09-05	100.00%
NP_071394.2	Q6P6H5 A6NFL4 Q2KHM3 Q5VYG0 Q1RMC6 Q8IWI1 Q9HAW4	claspin isoform 1 [Homo sapiens]	2021-07-19	36.1	1	2021-09-05	100.00%
NP_689943.4	Q6ZMY4 Q5SZD6 Q8NB47 Q96NH3 Q5SZM6 Q6ZUR7	protein broad-minded isoform 1 [Homo sapiens]	2021-07-19	2021-07-19	1	2021-09-05	100.00%
NP_001317041.1	Q86V20 O95885 Q9H991	shieldin complex subunit 2 isoform 1 [Homo sapiens]	2021-07-19	2021-07-19	1	2021-09-05	100.00%
NP_057457.1	Q9NRF4 Q9NRK1 Q9NZC5 Q5MYT5 Q9NRF6 Q9NZC7 A8K323 Q96RF2 Q9BTT8 Q9NPC9 Q96KM3 Q9NRF5 A0A411HBC7	WW domain-containing oxidoreductase isoform 1 [Homo sapiens]	2021-07-19	2021-07-19	1	6.0	100.00%
NP_061914.3	Q96EX4 B3KTA0 Q96CC5 Q96K40 Q3KR06 Q5TF50 Q9UGC7 Q5TF44	peptide chain release factor 1-like, mitochondrial isoform 1 [Homo sapiens]	2021-07-19	2021-07-19	1	6.0	100.00%
NP_001254479.2	A0A0A0MTS7	titin isoform IC [Homo sapiens]	2021-03-16	31.4	1	97	100.00%
NP_001361665.1	Q5TF24 Q8N8J3 E7ERU0 Q9UN10 Q13775 F6QMI7 Q03001 B4DSS9 Q6P0N6 B4DGY0 E9PHM6 Q5TF23 Q96QT5 Q9UGD8 Q8WXK8 Q8WXK9 Q96J76 O94833 Q5TBT2 B7Z3H1 Q96AK9 Q96DQ5 Q12825 Q13266 Q9H555 Q9UGD7 Q5TBT0	dystonin isoform 4 [Homo sapiens]	2021-03-16	2021-03-29	1	97	100.00%
NP_001297083.1	-	ankyrin repeat domain-containing protein 36C [Homo sapiens]	2021-03-16	32.7	1	97	100.00%
NP_056288.2	Q86XA9 Q68DD8 Q6P3S5 Q9NXB7 Q9UFQ3 F5H619 Q6P5R9 Q9H8D7 Q9P2N0	HEAT repeat-containing protein 5A [Homo sapiens]	2021-03-16	31.0	1	97	100.00%
NP_001341516.1	A0A494C0M0 Q9HCD1 B4E3I8 A6QL64 Q86X62 Q6UX02	ankyrin repeat domain-containing protein 36A isoform 1 [Homo sapiens]	2021-03-16	32.7	1	97	100.00%
Pentapeptides: RTLGD
Refseq NCBI	UniProt Accession	Protein names	Max Score	Total Score	Cover query	E Value	Identity
NP_203699.1	Q16126 Q9NUB7 Q49AM6 P29400 Q16006 Q7Z700 A7MBN3 Q6LD84	collagen alpha-5(IV) chain isoform 2 precursor [Homo sapiens]	2021-05-18	2021-05-18	1	17	100.00%
NP_005018.2	O00459 Q9UPH9 Q5EAT5	phosphatidylinositol 3-kinase regulatory subunit beta [Homo sapiens]	2021-05-18	2021-05-18	1	17	100.00%
NP_945343.1	Q6XYQ8 Q495U2	synaptotagmin-10 [Homo sapiens]	2021-05-18	2021-05-18	1	17	100.00%
NP_003587.1	A0A024RDK9 Q6FGM7 O60507 A4D2M0	protein-tyrosine sulfotransferase 1 [Homo sapiens]	2021-05-18	2021-05-18	1	17	100.00%
Pentapeptides: FHDIP
Refseq NCBI	UniProt Accession	Protein names	Max Score	Total Score	Cover query	E Value	Identity
NP_997191.2	E7EP56 Q6ZRT4 Q9UF31 Q8NDI6 Q5VU65 Q5T4L7 Q6ZU81 Q6ZRN1	nuclear pore membrane glycoprotein 210-like isoform 1 precursor [Homo sapiens]	21.0	21.0	1	2021-01-02	100.00%
NP_789845.1	Q9H0T0 I6L9B6 F8WDN9 Q6PG51 Q8TBW0 Q96E55 Q9P033 Q9ULX0 Q9H2U2 Q9NX37 B4DLP7 Q4W5E9	inorganic pyrophosphatase 2, mitochondrial isoform 1 precursor [Homo sapiens]	21.0	38.6	1	2021-01-02	100.00%
NP_066952.1	Q9Y5B1 Q6P7P4 Q5SQT7 Q15181 Q2M348 V9HWB5 Q9UQJ5	inorganic pyrophosphatase [Homo sapiens]	21.0	21.0	1	2021-01-02	100.00%
NP_444267.1	Q9BY62 B5BUM0 Q9BY64 Q9BY63	UDP-glucuronosyltransferase 2B28 isoform 1 precursor [Homo sapiens]	2021-06-17	31.0	1	34	100.00%
Pentapeptides: HDIPL
Refseq NCBI	UniProt Accession	Protein names	Max Score	Total Score	Cover query	E Value	Identity
NP_001352957.1	A6NGI2 Q92816 Q8N7R9 Q8WXK2 Q6ZR08 Q6ZTR8	dynein heavy chain 12, axonemal isoform 4 [Homo sapiens]	2021-02-20	2021-02-20	1	2021-02-04	100.00%
NP_079357.2	Q9P2P1 Q9HAC4 Q6P153 Q86TR3	protein NYNRIN [Homo sapiens]	2021-02-20	2021-02-20	1	2021-02-04	100.00%
NP_689912.2	B4DY82 Q96HI0 Q96SA5	sentrin-specific protease 5 isoform 1 [Homo sapiens]	2021-02-20	2021-02-20	1	2021-02-04	100.00%
NP_789845.1	Q9H0T0 I6L9B6 F8WDN9 Q6PG51 Q8TBW0 Q96E55 Q9P033 Q9ULX0 Q9H2U2 Q9NX37 B4DLP7 Q4W5E9	inorganic pyrophosphatase 2, mitochondrial isoform 1 precursor [Homo sapiens]	2021-02-20	2021-02-20	1	2021-02-04	100.00%
NP_001369273.1	Q68DN6 P0DJD0 P0C839 Q6V1X0	RANBP2-like and GRIP domain-containing protein 1 isoform 1 [Homo sapiens]	2021-03-16	2021-01-30	1	97	100.00%
NP_001071638.2	B4DYH0 P0C839 Q6V1X0 Q68DN6 P0DJD1	RANBP2-like and GRIP domain-containing protein 2 [Homo sapiens]	2021-03-16	2021-01-30	1	97	100.00%
Pentapeptides: DIPLP
Refseq NCBI	UniProt Accession	Protein names	Max Score	Total Score	Cover query	E Value	Identity
NP_612429.2	Q7Z358 Q8N3G4 Q7Z343 Q7Z3G0 Q86WQ6 Q7Z394 Q8IYY1 Q96EX9 Q5BKX7 Q8IVF2	protein AHNAK2 isoform 1 [Homo sapiens]	2021-07-19	36.1	1	2021-09-05	100.00%
NP_057323.3	Q9UKN7 B4DFC7	unconventional myosin-XV [Homo sapiens]	2021-07-19	2021-07-19	1	2021-09-05	100.00%
NP_001012985.2	Q5H9U9 Q96ND6	probable ATP-dependent RNA helicase DDX60-like isoform 1 [Homo sapiens]	2021-07-19	2021-07-19	1	2021-09-05	100.00%
NP_997400.2	P82987 A1A566 Q9ULI7 A1A567	ADAMTS-like protein 3 isoform a precursor [Homo sapiens]	2021-07-19	2021-07-19	1	2021-09-05	100.00%
NP_597702.2	Q8TCU5 B3DLF9 Q5VTR3 Q8TF29 Q8WXI6	glutamate receptor ionotropic, NMDA 3A precursor [Homo sapiens]	2021-07-19	2021-07-19	1	2021-09-05	100.00%
NP_001073863.1	Q14159 B4DFV2 Q96BI5 B4E0Y6	DNA repair-scaffolding protein isoform 1 [Homo sapiens]	2021-07-19	2021-07-19	1	2021-09-05	100.00%
NP_036595.2	Q6NUM0 A8K026 Q9Y487	V-type proton ATPase 116 kDa subunit a2 [Homo sapiens]	2021-07-19	2021-07-19	1	2021-09-05	100.00%
NP_689912.2	B4DY82 Q96HI0 Q96SA5	sentrin-specific protease 5 isoform 1 [Homo sapiens]	2021-07-19	2021-07-19	1	2021-09-05	100.00%
NP_004280.5	Q6NUS0 Q7Z498 Q86UJ4 Q9UQA4 Q9Y4A8 Q86VR5	nuclear factor erythroid 2-related factor 3 [Homo sapiens]	2021-07-19	2021-07-19	1	2021-09-05	100.00%
NP_057396.1	A0A024RAW9 Q9Y2W2 Q96AY8	WW domain-binding protein 11 [Homo sapiens]	2021-07-19	36.1	1	2021-09-05	100.00%
NP_066974.2	E7EQF2 Q9Y6I2 Q86V17 Q9UKG9 A4D1D6 Q8IUW9	peroxisomal carnitine O-octanoyltransferase isoform 2 [Homo sapiens]	2021-07-19	2021-07-19	1	2021-09-05	100.00%
NP_862823.1	Q7Z418 Q5SQQ8	potassium channel subfamily K member 18 [Homo sapiens]	2021-07-19	2021-07-19	1	6.0	100.00%
NP_115590.1	Q5TH28 Q8WY18 Q5TH27 Q96QI4 Q9H135 Q9H6Q3 A8K648 E1P5U1 E1P5U2	src-like-adapter 2 isoform a [Homo sapiens]	2021-07-19	2021-07-19	1	6.0	100.00%
NP_001358915.1	B2RN50 B4DZB3 B4DQY9 C9J1U3 Q8N2C7 C4IXS8 Q96SS0 Q96JI4 A0A669KAW8	protein unc-80 homolog isoform 3 [Homo sapiens]	2021-03-16	32.7	1	97	100.00%
NP_001364250.1	C9JZH2 Q7Z7P7 Q8WWZ4 Q7Z2I9 C9K035 Q6PIQ6 Q86TD2	ATP-binding cassette sub-family A member 10 [Homo sapiens]	2021-03-16	2021-05-30	1	97	100.00%
Pentapeptides: IPLPW
Refseq NCBI	UniProt Accession	Protein names	Max Score	Total Score	Cover query	E Value	Identity
NP_005128.1	P98153 Q8IWC8 A8K6K5 B5TY34 A6NIB5 B7Z935	integral membrane protein DGCR2/IDD isoform 1 precursor [Homo sapiens]	2021-08-21	2021-08-21	1	1.0	100.00%
NP_004629.3	Q5ST84 Q5STX6 Q68DW9 B0UZL3 Q05BK4 Q5SQ30 B0UZE9 Q4LE37 Q5STX7 Q6PIN1 Q8MGQ9 O95875 Q5SQ29 Q96QC6 B0UX77 A0A1U9X974 P48634 Q6P9P7	protein PRRC2A [Homo sapiens]	2021-05-18	33.9	1	17	100.00%
Pentapeptides: PLPWH
Refseq NCBI	UniProt Accession	Protein names	Max Score	Total Score	Cover query	E Value	Identity
NP_009130.2	Q9Y616 B4DQ57	interleukin-1 receptor-associated kinase 3 isoform a [Homo sapiens]	2021-03-22	2021-03-22	1	0.73	100.00%
Pentapeptides: LPWHA
Refseq NCBI	UniProt Accession	Protein names	Max Score	Total Score	Cover query	E Value	Identity
NP_037513.2	Q9UKU6 A5PL19 Q6UWJ4	thyrotropin-releasing hormone-degrading ectoenzyme [Homo sapiens]	2021-04-21	2021-04-21	1	2021-05-01	100.00%
NP_001762.2	Q92873 Q9UQA6 Q9UQA8 Q9UQA7 O95701 Q32M46 Q92872 Q9UQA9 Q9UQB0 F5H7U3 O95703 F5GYU4 Q01665 Q9Y2A6 O95702 Q0EAF5 P20273 O95699	B-cell receptor CD22 isoform 1 precursor [Homo sapiens]	2021-04-21	2021-04-21	1	2021-05-01	100.00%
NP_055429.2	Q14997 Q1XBG5 Q86XF8 Q1XBG6 Q1XBG4 Q6IPR2 Q2M1Z0	proteasome activator complex subunit 4 [Homo sapiens]	2021-01-15	2021-01-30	1	279	100.00%
Pentapeptides: PWHAG
Refseq NCBI	UniProt Accession	Protein names	Max Score	Total Score	Cover query	E Value	Identity
NP_444253.3	Q3ZCP9 Q6P2N0 D3DN97 O95797 Q9UBG5 Q9C0L5 Q16794 Q5MYA0 Q7Z4J0 O95799 Q14844 Q15746 Q5MY99 Q9UIT9 O95798 Q17S15 B4DUE3 Q9UBY6 O95796	myosin light chain kinase, smooth muscle isoform 1 [Homo sapiens]	21.0	21.0	1	2021-01-02	100.00%
NP_001762.2	Q92873 Q9UQA6 Q9UQA8 Q9UQA7 O95701 Q32M46 Q92872 Q9UQA9 Q9UQB0 F5H7U3 O95703 F5GYU4 Q01665 Q9Y2A6 O95702 Q0EAF5 P20273 O95699	B-cell receptor CD22 isoform 1 precursor [Homo sapiens]	21.0	21.0	1	2021-01-02	100.00%
Pentapeptides: WHAGA
Refseq NCBI	UniProt Accession	Protein names	Max Score	Total Score	Cover query	E Value	Identity
No significant similarity found
Pentapeptides: HAGAD
Refseq NCBI	UniProt Accession	Protein names	Max Score	Total Score	Cover query	E Value	Identity
No significant similarity found
Pentapeptides: AGADT
Refseq NCBI	UniProt Accession	Protein names	Max Score	Total Score	Cover query	E Value	Identity
NP_000426.2	Q9Y6L8 Q9UM47 Q9UEB3 Q9UPL3	neurogenic locus notch homolog protein 3 precursor [Homo sapiens]	2021-02-17	2021-02-17	1	48	100.00%
NP_001243084.2	B3KXA4 Q5H9K8 Q5H9R4 F8W8Y7 A8K928 Q8N8D6	armadillo repeat-containing X-linked protein 4 [Homo sapiens]	2021-02-17	72.8	1	48	100.00%
NP_003963.1	O43578 O14981 Q8N6J1 Q2M1V9 B4E0W6	TATA-binding protein-associated factor 172 [Homo sapiens]	2021-02-17	2021-08-31	1	48	100.00%
NP_001361314.1	-	phospholipid-transporting ATPase IC isoform 1 [Homo sapiens]	2021-02-17	2021-08-31	1	48	100.00%
NP_005883.3	Q8TDH1 Q6DKG5 Q86UH1 Q6IBP3 Q96H10 O95466 D2DGW2 Q8N671	formin-like protein 1 [Homo sapiens]	2021-02-17	2021-02-17	1	48	100.00%
NP_065169.1	Q6Y8G6 Q9UJQ4 A2A2D8 Q540H3	sal-like protein 4 isoform 1 [Homo sapiens]	2021-02-17	2021-02-17	1	48	100.00%
NP_001229738.1	B3KUC3 Q5JUJ4 B7Z3D2 Q9Y2G4 Q5JUJ5 Q9UFQ9 Q8IUQ8 Q9NU24	ankyrin repeat domain-containing protein 6 isoform a [Homo sapiens]	2021-02-17	2021-02-17	1	48	100.00%
NP_699202.1	Q6ZMH2 Q96SH4 Q5W0P0 Q8N448	ligand of Numb protein X 2 [Homo sapiens]	2021-02-17	2021-02-17	1	48	100.00%
NP_004542.1	B2R9J1 Q9UNQ8 O75489 B4DFM8	NADH dehydrogenase [ubiquinone] iron-sulfur protein 3, mitochondrial precursor [Homo sapiens]	2021-02-17	2021-02-17	1	49	100.00%
NP_001123986.1	A6NGS2	glutamate-rich protein 4 [Homo sapiens]	2021-02-17	2021-02-17	1	49	100.00%
NP_620168.1	Q8IVB8 O60423 Q96M22 Q8N4Y8 Q7Z485	phospholipid-transporting ATPase IK isoform 1 [Homo sapiens]	2021-06-14	2021-09-25	1	398	100.00%
NP_079113.2	Q9H727 Q8TF62 Q6PG43	probable phospholipid-transporting ATPase IM [Homo sapiens]	2021-06-14	2021-04-28	1	398	100.00%
NP_001357526.1	Q96I43 Q96NQ7 P98198 B4E3P4 Q6NT69 Q7Z486	phospholipid-transporting ATPase ID isoform e [Homo sapiens]	2021-06-14	2021-04-28	1	398	100.00%
NP_002618.1	Q5VSR8 Q01813 Q5VSR7 B3KS15	ATP-dependent 6-phosphofructokinase, platelet type isoform 1 [Homo sapiens]	2021-06-14	2021-08-28	1	398	100.00%
NP_000280.1	J3KNX3 Q16815 Q6ZTT1 Q16814 P08237 A0A024R0Y5	ATP-dependent 6-phosphofructokinase, muscle type isoform 2 [Homo sapiens]	2021-06-14	43.5	1	398	100.00%
Pentapeptides: GADTG
Refseq NCBI	UniProt Accession	Protein names	Max Score	Total Score	Cover query	E Value	Identity
NP_060250.2	Q05DI5 Q9P2D1 E9PNZ2 Q7Z7Q2 Q6ZWF9 Q66K35 Q9NXA3 Q9NXA0 D0VBA5 Q2TAN4 Q7Z6C0	chromodomain-helicase-DNA-binding protein 7 isoform 1 [Homo sapiens]	2021-02-17	2021-02-17	1	48	100.00%
NP_055873.1	O60310 Q5JTP6 Q86YC9 Q8N3E4 A3KMH1 Q5VW08 Q7Z6I9	von Willebrand factor A domain-containing protein 8 isoform a precursor [Homo sapiens]	2021-02-17	2021-02-17	1	48	100.00%
NP_001335697.1	Q9NPS9 Q9P2P5 B8ZZB4 A0A2R8Y6F3 Q68DF8 Q17RT5	E3 ubiquitin-protein ligase HECW2 isoform 1 [Homo sapiens]	2021-02-17	2021-02-17	1	48	100.00%
NP_001165972.1	A0A024R6T9 B4DX48 Q96KH8 B2R707 P23975	sodium-dependent noradrenaline transporter isoform 2 [Homo sapiens]	2021-02-17	2021-02-17	1	48	100.00%
NP_976046.1	Q86TR2 Q86YE0 Q7Z6M2 Q6PIR2	F-box only protein 33 [Homo sapiens]	2021-02-17	2021-02-17	1	48	100.00%
NP_001123986.1	A6NGS2	glutamate-rich protein 4 [Homo sapiens]	2021-02-17	2021-02-17	1	49	100.00%
NP_444278.1	Q96EL3	39S ribosomal protein L53, mitochondrial [Homo sapiens]	2021-02-17	2021-02-17	1	50	100.00%
NP_001373054.1	Q2A664 Q8NHN4 Q8NHN0 Q8NHN2 Q8NHN5 Q8NHN8 Q96AA2 Q5T7G8 Q5VSU2 Q8NHN3 Q5VST9 Q9HCD3 Q8NHN7 Q8NHN9 Q9HCL6 A6NGQ3 Q8NHN6 Q5T7G9 Q86YC7 H3BPX2 Q8NHN1	obscurin isoform c [Homo sapiens]	2021-06-14	85.7	1	397	100.00%
NP_065816.2	Q7L8P7 A8MQB1 Q8TDN5 A8MQ33 Q5T4S9 Q5TBP2 Q8IXJ4 Q6P4A4 Q5T4S7 A8MPT2 Q9UG82 O60646 Q5TBN8 Q6DKH8 Q8WV67 Q9HA46 Q9P2N9 Q5T4S8 O75050 Q4QRK5	E3 ubiquitin-protein ligase UBR4 [Homo sapiens]	2021-06-14	2021-03-29	1	397	100.00%
NP_001034842.2	B6ZDG7 Q6ZMW3 A8MUB5	echinoderm microtubule-associated protein-like 6 [Homo sapiens]	2021-06-14	2021-02-27	1	397	100.00%
NP_003963.1	O43578 O14981 Q8N6J1 Q2M1V9 B4E0W6	TATA-binding protein-associated factor 172 [Homo sapiens]	2021-06-14	41.8	1	397	100.00%
NP_001002814.2	J3KNP0 Q6WKZ6 Q86YV4 Q307T1 Q9H642 Q6AZK4 Q6WKZ2 Q6WKZ4 Q8TDL1	rab11 family-interacting protein 1 isoform 3 [Homo sapiens]	2021-06-14	2021-02-27	1	398	100.00%
NP_001336207.1	O15084 Q29RW6 Q3B857 Q6ULS0 Q6ZT57 A0A024R2I9 B4DES5 Q1WWL4	serine/threonine-protein phosphatase 6 regulatory ankyrin repeat subunit A isoform d [Homo sapiens]	2021-06-14	25.0	1	398	100.00%
NP_775866.2	Q8NB46 B3KWN0 A6NE79 B1Q2K2	serine/threonine-protein phosphatase 6 regulatory ankyrin repeat subunit C [Homo sapiens]	2021-06-14	25.0	1	398	100.00%
Pentapeptides: ADTGT
Refseq NCBI	UniProt Accession	Protein names	Max Score	Total Score	Cover query	E Value	Identity
NP_002326.2	O75197 Q9UP66 Q9UES7 Q96TD6	low-density lipoprotein receptor-related protein 5 isoform 1 precursor [Homo sapiens]	2021-06-17	32.7	1	34	100.00%
NP_002327.2	Q17RZ2 O75581	low-density lipoprotein receptor-related protein 6 precursor [Homo sapiens]	2021-06-17	32.7	1	34	100.00%
NP_001335697.1	Q9NPS9 Q9P2P5 B8ZZB4 A0A2R8Y6F3 Q68DF8 Q17RT5	E3 ubiquitin-protein ligase HECW2 isoform 1 [Homo sapiens]	2021-06-17	2021-06-17	1	34	100.00%
NP_060587.8	Q9P2J6 Q5VWA1 Q9BZH6	WD repeat-containing protein 11 [Homo sapiens]	2021-06-17	2021-06-17	1	34	100.00%
NP_976046.1	Q86TR2 Q86YE0 Q7Z6M2 Q6PIR2	F-box only protein 33 [Homo sapiens]	2021-06-17	2021-06-17	1	34	100.00%
NP_005404.1	Q53T42 O95343 D6W5A5	homeobox protein SIX3 [Homo sapiens]	2021-06-17	2021-06-17	1	34	100.00%
NP_055806.2	Q4W5K5 Q6P0Q5 Q96D33 Q8NAV6 A0A024RDC2 Q8N1T2 Q96BS7 Q8IZQ1 Q96N85 Q9Y2J7	WD repeat and FYVE domain-containing protein 3 [Homo sapiens]	2021-01-15	2021-07-29	1	279	100.00%
NP_002325.2	Q5KTZ5 O75096 B2RN39 Q4AC85	low-density lipoprotein receptor-related protein 4 precursor [Homo sapiens]	2021-01-15	2021-04-28	1	279	100.00%
NP_065923.1	B9EK50 Q9P232 Q9H039	contactin-3 precursor [Homo sapiens]	2021-01-15	2021-03-29	1	280	100.00%
Pentapeptides: DTGTP
Refseq NCBI	UniProt Accession	Protein names	Max Score	Total Score	Cover query	E Value	Identity
NP_001354553.1	H3BS19	zinc finger protein 469 [Homo sapiens]	2021-05-18	2021-05-18	1	17	100.00%
NP_005867.3	Q15772 Q6ZQW1 Q9P2P9 Q27J74 Q6FGA6 A8K0G6 Q6ZTL8 A8MRU0 Q695L1	striated muscle preferentially expressed protein kinase isoform 1 [Homo sapiens]	2021-05-18	2021-05-18	1	17	100.00%
NP_001230261.1	F5H293 Q9UJ46 B7Z5L4 B7Z1N0 A0A087WYL5 Q6UXD5 Q9UJ47 H7BXQ6 Q9BW82 Q9UJ45	seizure 6-like protein 2 isoform 5 precursor [Homo sapiens]	2021-05-18	2021-05-18	1	17	100.00%
NP_689911.2	B7ZLH6 Q8N944	APC membrane recruitment protein 3 [Homo sapiens]	2021-05-18	2021-05-18	1	17	100.00%
NP_115885.2	E9PDX9 Q9BRR9 Q96S74 B4DVI3 Q8WYR0 Q96EZ2 Q8NAF3 Q8TCJ3	rho GTPase-activating protein 9 isoform 1 [Homo sapiens]	2021-05-18	2021-05-18	1	17	100.00%
NP_001254479.2	A0A0A0MTS7	titin isoform IC [Homo sapiens]	2021-01-15	120	1	279	100.00%
NP_001193856.1	Q5T2M3 A6NKM5 A0A075B6F3 O00438 Q8IU65 Q5TG00 Q96JB1 Q5JYI2 Q5T2M4 Q9UEM4	dynein heavy chain 8, axonemal isoform 1 [Homo sapiens]	2021-01-15	2021-02-27	1	279	100.00%
Pentapeptides: TGTPH
Refseq NCBI	UniProt Accession	Protein names	Max Score	Total Score	Cover query	E Value	Identity
NP_849188.4	A6NKC6 Q8IWN7 Q8IWP0 Q86SQ1 Q8IWN8 Q8IWN9 Q8IWP1 Q8IWP2	retinitis pigmentosa 1-like 1 protein [Homo sapiens]	2021-09-18	2021-09-18	1	12	100.00%
NP_055897.1	Q6MZW2 Q9UPU1 Q8TBU0	follistatin-related protein 4 precursor [Homo sapiens]	2021-09-18	2021-09-18	1	12	100.00%
NP_079076.3	Q8TBY1 A6NHD7 Q8NG65 Q9H5F4 Q8NG66 Q5JPC0 B4DM56	serine/threonine-protein kinase Nek11 isoform 1 [Homo sapiens]	2021-09-18	2021-09-18	1	12	100.00%
NP_002449.2	O95451 O00447 Q99552 Q9UE28 O00573 O15494 O95291 Q14881 Q7M4S5 Q9HC84 O14985	mucin-5B precursor [Homo sapiens]	2021-09-15	62.8	1	138	100.00%
Pentapeptides: GTPHW
Refseq NCBI	UniProt Accession	Protein names	Max Score	Total Score	Cover query	E Value	Identity
NP_892019.2	Q7Z4J2	putative glycosyltransferase 6 domain-containing protein 1 precursor [Homo sapiens]	2021-09-15	2021-02-27	1	139	100.00%
Pentapeptides: TPHWN
Refseq NCBI	UniProt Accession	Protein names	Max Score	Total Score	Cover query	E Value	Identity
NP_001230261.1	F5H293 Q9UJ46 B7Z5L4 B7Z1N0 A0A087WYL5 Q6UXD5 Q9UJ47 H7BXQ6 Q9BW82 Q9UJ45	seizure 6-like protein 2 isoform 5 precursor [Homo sapiens]	2021-03-19	2021-08-31	1	2021-04-08	100.00%
Pentapeptides: PHWNN
Refseq NCBI	UniProt Accession	Protein names	Max Score	Total Score	Cover query	E Value	Identity
Pentapeptides: HWNNK
Refseq NCBI	UniProt Accession	Protein names	Max Score	Total Score	Cover query	E Value	Identity
NP_055044.1	B2R6U6 Q8IYC9 P48066	sodium- and chloride-dependent GABA transporter 3 isoform 1 [Homo sapiens]	2021-03-22	2021-03-22	1	0.73	100.00%
NP_057699.2	Q8WW56 Q8TCC2 Q9NSD5 B4DJL1	sodium- and chloride-dependent GABA transporter 2 isoform 1 [Homo sapiens]	2021-03-22	2021-03-22	1	0.73	100.00%
Pentapeptides: WNNKE
Refseq NCBI	UniProt Accession	Protein names	Max Score	Total Score	Cover query	E Value	Identity
NP_001139669.1	-	coiled-coil domain-containing protein 168 [Homo sapiens]	2021-03-16	31.0	1	97	100.00%
NP_945185.1	Q6SJ93 Q6P661 B4E2G2	serine protease FAM111B isoform a [Homo sapiens]	2021-03-16	28.0	1	98	100.00%
Pentapeptides: EAEMD
Refseq NCBI	UniProt Accession	Protein names	Max Score	Total Score	Cover query	E Value	Identity
NP_054878.5	Q69YI5 Q6ZS25 Q8N3R0 Q9C0D1 O75405 Q6IN64 Q9BYW2 Q8TCN0 Q5BKS9 Q6ZN53 O75397 Q9H696 Q17RW8 Q9NZW9 Q5QGN2	histone-lysine N-methyltransferase SETD2 isoform 1 [Homo sapiens]	2021-06-20	31.4	1	2021-09-02	100.00%
NP_001364953.1	Q86YL6 Q86T64 A7KAX9 I7H0B0 O94820 Q8IUG4 Q9BWG3	rho GTPase-activating protein 32 isoform 3 [Homo sapiens]	2021-06-20	2021-06-20	1	2021-09-02	100.00%
NP_004932.1	Q05CV4 Q86YB2 Q14562	ATP-dependent RNA helicase DHX8 isoform 1 [Homo sapiens]	2021-06-20	2021-06-20	1	2021-09-02	100.00%
NP_001338507.1	B1AND3 B4DZ02 E7EWL2 B4DX03 A0A024R8A5 Q1W2J6 Q7Z5I6 B4DX73 F5H6J4 O60631 Q96FN2 B4DX85 B4DRK4 B3KSD5 A0A024R8A4 Q6UN26 O14721 B4DUU0 Q5BJF6	outer dense fiber protein 2 isoform 13 [Homo sapiens]	2021-06-20	33.1	1	3.0	100.00%
NP_004406.2	B4DKX6 B2RTT2 P15924 Q14189 Q9UHN4 D7RX09 O75993	desmoplakin isoform I [Homo sapiens]	2021-02-17	31.0	1	48	100.00%
NP_002069.2	Q13654 Q14436 Q13439 Q59EW8 Q13270 Q49A56 F8W8Q7	golgin subfamily A member 4 isoform 2 [Homo sapiens]	2021-02-17	32.7	1	48	100.00%
NP_060719.4	Q7Z3L4 Q9BSW0 Q5JV18 Q7Z7I6 Q9HCD9 Q9NV90 Q96SN8 Q7Z3U1 B3KVI2 Q9H6J6 Q9UIW9	CDK5 regulatory subunit-associated protein 2 isoform a [Homo sapiens]	2021-02-17	2021-03-29	1	48	100.00%
NP_597732.1	O95781 Q8TF21 O75268	ankyrin repeat domain-containing protein 24 [Homo sapiens]	2021-02-17	31.0	1	48	100.00%
Pentapeptides: AEMDG
Refseq NCBI		Protein names	Max Score	Total Score	Cover query	E Value	Identity
NP_001338507.1	B1AND3 B4DZ02 E7EWL2 B4DX03 A0A024R8A5 Q1W2J6 Q7Z5I6 B4DX73 F5H6J4 O60631 Q96FN2 B4DX85 B4DRK4 B3KSD5 A0A024R8A4 Q6UN26 O14721 B4DUU0 Q5BJF6	outer dense fiber protein 2 isoform 13 [Homo sapiens]	2021-07-19	2021-07-19	1	2021-09-05	100.00%
NP_055078.1	Q96TA2 Q5T8D9 D3DRV8 Q9H1Q0 B4DNM1 D3DRV9 Q9UMR9	ATP-dependent zinc metalloprotease YME1L1 isoform 3 [Homo sapiens]	2021-07-19	2021-07-19	1	2021-09-05	100.00%
NP_004406.2	B4DKX6 B2RTT2 P15924 Q14189 Q9UHN4 D7RX09 O75993	desmoplakin isoform I [Homo sapiens]	2021-02-17	32.7	1	48	100.00%
NP_002069.2	Q13654 Q14436 Q13439 Q59EW8 Q13270 Q49A56 F8W8Q7	golgin subfamily A member 4 isoform 2 [Homo sapiens]	2021-02-17	31.4	1	48	100.00%
NP_542194.2	Q6ZTG8 O94964 Q5JW51 A6NK10 Q14DB2	protein SOGA1 isoform 1 [Homo sapiens]	2021-02-17	2021-01-30	1	48	100.00%
NP_001106203.2	Q765G9 A2A2X2 Q5VXT1 Q8N679 A2A3G8 Q6ZWD4 B4DIL6 E9PDN8 O15068 A2A2X1 A2A3G6 Q5JU56 Q765G8 B4DHD6	guanine nucleotide exchange factor DBS isoform a [Homo sapiens]	2021-02-17	2021-03-29	1	48	100.00%
NP_006787.2	Q6P1L0 Q9Y4W6 Q8TA92	AFG3-like protein 2 [Homo sapiens]	2021-02-17	2021-01-30	1	48	100.00%
Pentapeptides: TFTKI
Refseq NCBI	UniProt Accession	Protein names	Max Score	Total Score	Cover query	E Value	Identity
NP_006436.3	O75965 Q6P2Q9 O14547	pre-mRNA-processing-splicing factor 8 [Homo sapiens]	2021-03-19	2021-03-19	1	2021-04-08	100.00%
NP_689856.6	Q6ZNH8 Q96LV7 Q8TEE5 Q5T233 Q76NI1 B0QZC5 Q9C095	kinase non-catalytic C-lobe domain-containing protein 1 isoform 1 [Homo sapiens]	2021-03-19	2021-03-19	1	2021-04-08	100.00%
NP_004963.1	O60674 O75297 O14636	tyrosine-protein kinase JAK2 isoform a [Homo sapiens]	2021-03-19	2021-03-19	1	2021-04-08	100.00%
NP_001305718.1	B3Y612 O60603 O15454 Q8NI00 A0A0S2Z4S4 B3KWR9 D1CS45 D1CS48 D1CS49	toll-like receptor 2 precursor [Homo sapiens]	2021-03-19	2021-03-19	1	2021-04-08	100.00%
NP_059965.2	Q9BYK4 Q9H0Z9 A6NMU6 Q15350 A6NDK1 Q15351 Q9BYK3	RNA-binding protein 38 isoform a [Homo sapiens]	2021-03-19	2021-03-19	1	2021-05-08	100.00%
Pentapeptides: FTKIP
Refseq NCBI	UniProt Accession	Protein names	Max Score	Total Score	Cover query	E Value	Identity
NP_064519.2	Q9NQC4 Q9NRY9 Q8TCL6 Q9BPU6	dihydropyrimidinase-related protein 5 [Homo sapiens]	2021-07-19	2021-07-19	1	6.0	100.00%
NP_001376.1	Q14117	dihydropyrimidinase [Homo sapiens]	2021-07-19	2021-07-19	1	6.0	100.00%
NP_037402.1	A0A140VJY3 Q9UI38	probable threonine protease PRSS50 precursor [Homo sapiens]	2021-07-19	2021-07-19	1	6.0	100.00%
Pentapeptides: TKIPA
Refseq NCBI	UniProt Accession	Protein names	Max Score	Total Score	Cover query	E Value	Identity
NP_057510.5	Q20WK2 Q5R3I6 Q6DHX4 B0QYM3 Q9UGZ9 Q53GX5 Q9BRE0 Q9Y557 Q9NYZ3	G2 and S phase-expressed protein 1 [Homo sapiens]	2021-05-18	2021-05-18	1	17	100.00%
NP_597722.1	B7ZKW6 Q96N02 Q8N8K9 Q5T252 Q2M336 Q8TF43	uncharacterized protein KIAA1958 isoform b [Homo sapiens]	2021-05-18	2021-05-18	1	17	100.00%
NP_005766.3	Q5BJE4 O60504 Q6NX54 Q96FY4 Q9UQE4	vinexin isoform 1 [Homo sapiens]	2021-05-18	2021-05-18	1	17	100.00%
NP_058544.3	Q92529 Q8TAP2 Q9UCX5 Q5T7I7	SHC-transforming protein 3 [Homo sapiens]	2021-05-18	2021-05-18	1	17	100.00%
NP_071767.3	Q86Y18 D3DU88 B4DY00 Q9BVC4 Q9HA66 Q9UJV6 Q8WUI5 B3KMM4 Q5M800	target of rapamycin complex subunit LST8 isoform a [Homo sapiens]	2021-05-18	2021-05-18	1	17	100.00%
Pentapeptides: KIPAE
Refseq NCBI	UniProt Accession	Protein names	Max Score	Total Score	Cover query	E Value	Identity
NP_057510.5	Q20WK2 Q5R3I6 Q6DHX4 B0QYM3 Q9UGZ9 Q53GX5 Q9BRE0 Q9Y557 Q9NYZ3	G2 and S phase-expressed protein 1 [Homo sapiens]	2021-09-18	2021-09-18	1	12	100.00%
NP_001093156.1	Q9NSS1 Q9GZY0 Q9BXU4 Q9NX66	nuclear RNA export factor 2 [Homo sapiens]	2021-09-18	2021-09-18	1	12	100.00%
NP_071336.1	Q9NSS1 Q9GZY0 Q9BXU4 Q9NX66	nuclear RNA export factor 2 [Homo sapiens]	2021-09-18	2021-09-18	1	12	100.00%
NP_758954.1	Q3T1B3 Q8IX29 Q3T1B2 Q3T1B4	F-box only protein 16 isoform 1 [Homo sapiens]	2021-09-18	2021-09-18	1	12	100.00%
Pentapeptides: IPAET
Refseq NCBI	UniProt Accession	Protein names	Max Score	Total Score	Cover query	E Value	Identity
NP_001254479.2	A0A0A0MTS7	titin isoform IC [Homo sapiens]	2021-09-18	81.7	1	12	100.00%
NP_001365343.1	P56524 F5GX36 Q86YH7 E9PGB9 Q9UND6	histone deacetylase 4 isoform 1 [Homo sapiens]	2021-09-18	2021-09-18	1	12	100.00%
NP_060382.3	Q8IVU3 Q5GC90 Q5HYM6 Q5JPB6 B4DIY5 Q5GRH3 Q8NAN3 Q6PIF4 Q9NWS4	probable E3 ubiquitin-protein ligase HERC6 isoform 1 [Homo sapiens]	2021-09-18	2021-09-18	1	12	100.00%
NP_001094861.1	P0C6S8	leucine-rich repeat and immunoglobulin-like domain-containing nogo receptor-interacting protein 3 precursor [Homo sapiens]	2021-09-18	2021-09-18	1	12	100.00%
NP_870987.2	B9EGJ1 Q9Y5R5 B1ANC0 Q9NPG6 Q9NQR6 Q05C20	doublesex- and mab-3-related transcription factor 2 isoform 2 [Homo sapiens]	2021-09-18	2021-09-18	1	12	100.00%
Pentapeptides: PAETL
Refseq NCBI	UniProt Accession	Protein names	Max Score	Total Score	Cover query	E Value	Identity
NP_001371054.1	Q9H742 Q4W598 Q6ZS70 Q86XA5 Q8WVD8 Q9P2H6 Q9UPP3 Q6ZV75 Q2LD37 Q5CZA9 Q9NT48 Q9NTI4 Q9NTC3	ransmembrane protein KIAA1109 isoform [Homo sapiens]	2021-05-18	2021-05-18	1	17	100.00%
NP_055816.2	Q9NWH5 Q96T58 Q9Y556 Q9UQ01 Q9H9A8	msx2-interacting protein [Homo sapiens]	2021-05-18	2021-05-18	1	17	100.00%
NP_055318.2	Q9H3H4 O75691	small subunit processome component 20 homolog [Homo sapiens]	2021-05-18	2021-05-18	1	17	100.00%
NP_001888.2	Q6UVK1 D3DW77 Q92675	chondroitin sulfate proteoglycan 4 precursor [Homo sapiens]	2021-05-18	2021-05-18	1	17	100.00%
NP_444253.3	Q3ZCP9 Q6P2N0 D3DN97 O95797 Q9UBG5 Q9C0L5 Q16794 Q5MYA0 Q7Z4J0 O95799 Q14844 Q15746 Q5MY99 Q9UIT9 O95798 Q17S15 B4DUE3 Q9UBY6 O95796	myosin light chain kinase, smooth muscle isoform 1 [Homo sapiens]	2021-05-18	52.0	1	17	100.00%
NP_006608.1	Q9H6U9 Q3LIF5 Q5SYZ6 P48681 O00552	nestin [Homo sapiens]	2021-05-18	2021-05-18	1	17	100.00%
NP_056017.4	A7E2C2 O60303	katanin-interacting protein [Homo sapiens]	2021-05-18	2021-05-18	1	17	100.00%
NP_005725.3	Q92632 Q9H422 O14632 Q9HAS2 Q2PBG4 Q2PBG5	homeodomain-interacting protein kinase 3 isoform 1 [Homo sapiens]	2021-05-18	2021-05-18	1	17	100.00%
NP_056216.2	B3KY08 B4E0Q5 Q7Z4K2 Q96K01 Q9BR73 Q9NW41 Q9NWA9 Q9UFU7 Q6W9G7 Q9H7L0 Q8WUI4 Q9NYK9 B4DWI0 Q6P1W9 Q7Z5I1	histone deacetylase 7 isoform a [Homo sapiens]	2021-05-18	42.6	1	17	100.00%
NP_001371246.1	E1P5W5 O43145 F5H820 Q6NUJ7 Q9H4I2	zinc fingers and homeoboxes protein 3 isoform a [Homo sapiens]	2021-05-18	2021-05-18	1	17	100.00%
NP_071450.2	Q6UY41 Q86V00 Q9H1B5 B4DT06	xylosyltransferase 2 [Homo sapiens]	2021-05-18	2021-05-18	1	17	100.00%
NP_149079.2	Q5VSL9 Q658K2 Q96SN2 Q0V925 Q5VSL8 Q6ZV31 Q9C0A2 Q8N598	striatin-interacting protein 1 isoform 1 [Homo sapiens]	2021-05-18	2021-05-18	1	17	100.00%
NP_848547.4	Q96LP3 Q96MB6 Q8NEP3 Q69YI8 Q69YW5 A0A140VJN4 Q69YJ0 B4DJA3	dynein assembly factor 1, axonemal isoform 1 [Homo sapiens]	2021-05-18	36.9	1	17	100.00%
NP_004717.2	A6PWZ6 Q8NFI5 Q8NFH8 O43428 Q5JNZ8	ralBP1-associated Eps domain-containing protein 2 isoform 1 [Homo sapiens]	2021-05-18	2021-05-18	1	17	100.00%
NP_060754.2	Q9NV33 F8UW81 Q6P3V3 Q9H0R5 B2RTW0 Q05D54 A2A317 Q5T8L8 Q5T8L9 A6NF86	guanylate-binding protein 3 isoform 1 [Homo sapiens]	2021-05-18	2021-05-18	1	17	100.00%
NP_001193908.1	A1L4K5 Q8NFP6 Q96RI1 B7Z412 F8VYG8 Q92943 F1DAL1 B7ZM06 Q8NFP5	bile acid receptor isoform 1 [Homo sapiens]	2021-05-18	2021-05-18	1	17	100.00%
NP_612393.2	Q5VWX8 Q8IYJ4 Q9BT17 Q6PIY9 Q9BVU8 Q8NC48	mitochondrial ribosome-associated GTPase 1 [Homo sapiens]	2021-05-18	2021-05-18	1	17	100.00%
NP_005591.1	Q86X76 D3DVF4 O76091 B1AQP3	deaminated glutathione amidase isoform 1 [Homo sapiens]	2021-05-18	2021-05-18	1	17	100.00%
NP_006636.2	Q9Y365 A0A024R5L8 O60532	START domain-containing protein 10 [Homo sapiens]	2021-05-18	2021-05-18	1	17	100.00%
Pentapeptides: KITHH
Refseq NCBI	UniProt Accession	Protein names	Max Score	Total Score	Cover query	E Value	Identity
NP_055087.2	Q14F51 Q9UKP4 Q6P7J9 Q9UFZ4	A disintegrin and metalloproteinase with thrombospondin motifs 7 preproprotein [Homo sapiens]	2021-02-20	2021-02-20	1	2021-02-04	100.00%
NP_116165.1	A0T124 Q5SR00 Q5SQZ8 Q8N3U0 Q9P2G7 Q15652 Q7Z3E7 Q5SQZ9 Q96KB9	probable JmjC domain-containing histone demethylation protein 2C isoform a [Homo sapiens]	2021-02-17	33.5	1	48	100.00%
Pentapeptides: ITHHW
Refseq NCBI	UniProt Accession	Protein names	Max Score	Total Score	Cover query	E Value	Identity
No significant similarity found
Pentapeptides: THHWH
Refseq NCBI	UniProt Accession	Protein names	Max Score	Total Score	Cover query	E Value	Identity
NP_116250.3	Q49AT1 Q96JX3 Q5VTX3 Q6PKF3	protein SERAC1 [Homo sapiens]	2021-01-23	2021-01-23	1	0.37	100.00%
Pentapeptides: HHWHR
Refseq NCBI	UniProt Accession	Protein names	Max Score	Total Score	Cover query	E Value	Identity
No significant similarity found
Pentapeptides: HWHRS
Refseq NCBI	UniProt Accession	Protein names	Max Score	Total Score	Cover query	E Value	Identity
NP_001293066.1	B5MCY1	tudor domain-containing protein 15 [Homo sapiens]	2021-05-18	34.8	1	17	100.00%
Pentapeptides: WHRSG
Refseq NCBI	UniProt Accession	Protein names	Max Score	Total Score	Cover query	E Value	Identity
NP_001158058.1	Q86VF2 F8WAI1 Q9NT72	immunoglobulin-like and fibronectin type III domain-containing protein 1 isoform 1 [Homo sapiens]	2021-05-15	2021-05-25	1	196	100.00%
Pentapeptides: HRSGS
Refseq NCBI	UniProt Accession	Protein names	Max Score	Total Score	Cover query	E Value	Identity
NP_060621.3	Q6PRU2 Q9Y4R4 C9JBR1 Q99772 Q5UIP0 Q9H9B9 Q5UIP2 A6NC27 Q8TE94 Q9NVP5 Q5H9R3 Q66YK6 Q9H830	telomere-associated protein RIF1 isoform 1 [Homo sapiens]	18.0	18.0	1	24	100.00%
NP_001014364.1	Q9H4U1 Q5D862	filaggrin-2 [Homo sapiens]	18.0	32.7	1	24	100.00%
NP_001262.3	Q96IP5 O14647 C6G482	chromodomain-helicase-DNA-binding protein 2 isoform 1 [Homo sapiens]	18.0	18.0	1	24	100.00%
NP_003077.2	Q5SXM2 Q9Y6P7 A0A024R8F4	snRNA-activating protein complex subunit 4 [Homo sapiens]	18.0	18.0	1	24	100.00%
NP_085143.1	Q547C7 Q9BY84 A0A024RAR2 Q9C0G3 Q96QS2	dual specificity protein phosphatase 16 [Homo sapiens]	18.0	18.0	1	24	100.00%
NP_006383.2	O00567 Q9NQ05 Q2M3T6	nucleolar protein 56 [Homo sapiens]	18.0	18.0	1	24	100.00%
NP_001073902.1	Q96PX6	coiled-coil domain-containing protein 85A isoform 2 [Homo sapiens]	18.0	18.0	1	24	100.00%
NP_001308500.1	E9PF82	calcium/calmodulin-dependent protein kinase type II subunit delta isoform 11 [Homo sapiens]	18.0	18.0	1	24	100.00%
NP_695005.1	A8MUX4 A8K157 Q96E38 Q7L3I7 Q92551 A0A024R2X2	inositol hexakisphosphate kinase 1 isoform 1 [Homo sapiens]	18.0	18.0	1	24	100.00%
NP_001295102.1	Q8IV13 B4DZA8 Q9H7W8 Q6ZN43 B5MDN2	cyclin-J-like protein isoform b [Homo sapiens]	18.0	18.0	1	24	100.00%
NP_001317493.1	A2A323 O94936 Q8NDT6 A0PJJ2 Q5T200 Q5T1Z9 Q7Z7J3 Q9H0L6 B3KQG8	zinc finger CCCH domain-containing protein 13 isoform 1 [Homo sapiens]	2021-05-15	2021-07-29	1	197	100.00%
NP_076950.1	Q5VX37 Q9BQ39 Q8WV76 Q9BWI8	ATP-dependent RNA helicase DDX50 [Homo sapiens]	2021-05-15	2021-07-29	1	197	100.00%
NP_001362763.1	Q2YDC4 B8ZZM1 A0A140VJZ9 Q9BU37 Q9UNP1 O43516 D3DPE4 Q15220 Q53TA9 Q6MZU9	WAS/WASL-interacting protein family member 1 isoform a [Homo sapiens]	2021-05-15	2021-07-29	1	197	100.00%
Pentapeptides: RSGST
Refseq NCBI	UniProt Accession	Protein names	Max Score	Total Score	Cover query	E Value	Identity
NP_078966.2	B3KY81 Q96RK2 B5ME49 Q6ZQW5 Q8WXI7	mucin-16 [Homo sapiens]	2021-02-17	59.0	1	48	100.00%
NP_005036.2	A4D0Q0 Q86UJ0 Q8NDV0 P78509 A4D0P9 Q9UDQ2 Q86UJ8	reelin isoform a precursor [Homo sapiens]	2021-02-17	2021-02-17	1	48	100.00%
NP_065073.3	Q5TH69 C5NM88 Q96P46 Q76MU8 Q9ULH6 Q96CH9 Q8N4Y4	brefeldin A-inhibited guanine nucleotide-exchange protein 3 [Homo sapiens]	2021-02-17	2021-06-27	1	48	100.00%
NP_008841.2	Q9NPX4 Q7Z6E8 Q9H3I8 Q147T5 Q15290 Q6YNC9 Q9H5M5 Q8N0V2 Q96PH3 Q7Z6E9 Q6DKH4 Q6P4C2	E3 ubiquitin-protein ligase RBBP6 isoform 1 [Homo sapiens]	2021-02-17	2021-02-17	1	48	100.00%
NP_001349988.1	A8K135 B3KWJ9 Q8N4M6 Q8WTT9 D3DSP8 Q9H7T2 Q6PK49 Q6URW7 Q659F4 B4DH03 Q9ULD2 B2RBJ6 B9EGA1 Q63HJ6	microtubule-associated tumor suppressor 1 isoform 1 [Homo sapiens]	2021-02-17	2021-02-17	1	48	100.00%
NP_001558.3	Q13577 O15357 B2RTX5 Q13578	phosphatidylinositol 3,4,5-trisphosphate 5-phosphatase 2 [Homo sapiens]	2021-02-17	31.4	1	48	100.00%
NP_001026872.2	A8K5U2 Q6DD89 F8W9U8 B7Z393 Q9NW17 Q9P283 Q6UY12	semaphorin-5B isoform 1 [Homo sapiens]	2021-02-17	2021-02-17	1	48	100.00%
NP_003556.2	Q9UQ28 O75385	serine/threonine-protein kinase ULK1 [Homo sapiens]	2021-02-17	41.8	1	48	100.00%
NP_694997.2	Q6ZQW7 Q32P44 Q8NA55	echinoderm microtubule-associated protein-like 3 isoform 3 [Homo sapiens]	2021-02-17	2021-02-17	1	48	100.00%
NP_597722.1	B7ZKW6 Q96N02 Q8N8K9 Q5T252 Q2M336 Q8TF43	uncharacterized protein KIAA1958 isoform b [Homo sapiens]	2021-02-17	2021-02-17	1	48	100.00%
NP_002697.1	Q4J6C1 Q9HAY8 O75688 Q4J6C2 Q96ER6 Q461Q2 Q658R4	protein phosphatase 1B isoform 1 [Homo sapiens]	2021-02-17	2021-02-17	1	49	100.00%
NP_066283.1	B5BU11 O75551 J3KNM0 P35813 A0A024R6A5	protein phosphatase 1A isoform 1 [Homo sapiens]	2021-02-17	2021-02-17	1	49	100.00%
NP_057336.3	Q9NR09 Q9ULD1 Q9NR09 Q9ULD1	baculoviral IAP repeat-containing protein 6 isoform 1 [Homo sapiens]	2021-02-14	28.0	1	565	100.00%
NP_000029.2	Q4LE70 D3DT03 P25054 Q15163 Q15162 B7Z2B6 Q93042	adenomatous polyposis coli protein isoform b [Homo sapiens]	2021-02-14	28.0	1	565	100.00%
NP_057417.3	O15038 Q9UHA8 Q9UQ40 A0A140VK53 Q6PK40 Q96GY7 A6NKB9 Q9UQ38 Q9P0G1 Q9UQ36 D3DU97 Q8IW17 Q9UQ35 Q6NSL3 Q9UQ37 O94803 Q6PIM3	serine/arginine repetitive matrix protein 2 [Homo sapiens]	2021-02-14	138	1	565	100.00%
NP_001014364.1	Q9H4U1 Q5D862	filaggrin-2 [Homo sapiens]	2021-02-14	55.6	1	565	100.00%
NP_001372611.1	Q96A76 Q59FT2 Q86V26 Q6ZUW9 P27816 Q13082 Q68D74 Q96NS9	microtubule-associated protein 4 isoform 6 [Homo sapiens]	2021-02-14	2021-03-26	1	565	100.00%
NP_001376546.1	A8MS88 Q9ULK7 Q5SVH7 Q9H7V9 Q9H9S9 Q5VUY9 Q9H9T5 Q96II1 Q8NEY1 Q5SVH1 Q5SVH2 Q9UGI1 Q9ULR9 Q5SVH3 Q8IVL2	neuron navigator 1 isoform 9 [Homo sapiens]	2021-02-14	28.0	1	565	100.00%
NP_055855.2	Q08AR7 Q8N5H0 Q53ST3 Q9Y2I7 Q53T36 Q08AR8 Q8NB67	1-phosphatidylinositol 3-phosphate 5-kinase isoform 2 [Homo sapiens]	2021-02-14	2021-06-24	1	565	100.00%
NP_065910.3	Q6ZRW3 B3KY47 Q8TF72 Q5QTQ3 Q9P247 Q96IR9	protein Shroom3 [Homo sapiens]	2021-02-14	2021-09-25	1	565	100.00%
NP_055804.2	Q5JY25 Q9HBA1 B7Z2M0 Q3ZCW0 O15048 Q5JY21 B7Z3S3 E9PHF5 E9PHR1 Q9HBA4 Q9HBA6 B7Z2Q9 Q86UR5 Q8TDY9 Q9HBA3 Q9HBA5 B7Z6S2 E7EX08 Q9HBA2 E9PCB7 E9PCZ1 A7MBN6 Q8TDZ5 B7Z7W2 Q5SZK1 E9PF48	regulating synaptic membrane exocytosis protein 1 isoform 1 [Homo sapiens]	2021-02-14	38.8	1	566	100.00%
NP_542194.2	Q6ZTG8 O94964 Q5JW51 A6NK10 Q14DB2	protein SOGA1 isoform 1 [Homo sapiens]	2021-02-14	28.0	1	566	100.00%
NP_001273510.1	Q8IVY2 Q9BSM2 B9EGP0 Q9P1Y6 A6H8W1 B7ZM64 Q8N2Y7 Q6PJP2 C9JS82 A0A024RCA1	PHD and RING finger domain-containing protein 1 isoform 1 [Homo sapiens]	2021-02-14	39.2	1	566	100.00%
NP_001002909.1	O60300 Q9UKJ3 Q8TB99 B9EGP9	G patch domain-containing protein 8 isoform 1 [Homo sapiens]	2021-02-14	35.9	1	566	100.00%
Pentapeptides: SGSTI
Refseq NCBI	UniProt Accession	Protein names	Max Score	Total Score	Cover query	E Value	Identity
NP_958786.1	Q15149 Q6S376 Q6S379 Q6S377 Q6S383 Q6S378 Q6S380 Q15148 Q16640 Q6S382 Q6S381	plectin isoform 1a [Homo sapiens]	2021-02-17	31.0	1	48	100.00%
NP_055529.2	A2A2A8 O60332 Q96RY7 D3DU75 Q9UG52	intraflagellar transport protein 140 homolog [Homo sapiens]	2021-02-17	2021-02-17	1	48	100.00%
NP_036433.2	O60510 Q9NP44 Q9UDQ5 Q9UDU1 Q86UL8 A7E2C3 A4D1C1 O60434 Q86UI7	membrane-associated guanylate kinase, WW and PDZ domain-containing protein 2 isoform 1 [Homo sapiens]	2021-02-17	2021-02-17	1	48	100.00%
NP_073585.8	Q96PE0 Q68CZ2 Q96S48 Q8IZW7 Q8NAD0 Q6IPQ2 B2RNV1	tensin-3 [Homo sapiens]	2021-02-17	2021-02-17	1	48	100.00%
NP_004954.2	P25092 B2RMY6	heat-stable enterotoxin receptor precursor [Homo sapiens]	2021-02-17	2021-02-17	1	48	100.00%
NP_006527.1	Q9Y6N2 A8K2T3 Q9UQC9	calcium-activated chloride channel regulator 2 preproprotein [Homo sapiens]	2021-02-17	2021-02-17	1	48	100.00%
NP_056365.1	Q8NFH0 A4D167 A4D170 O43357 O43358 Q8N703 Q8N704 A4D171 Q9H4L5 Q8N702 B8ZZP0 Q8NI13 Q9BZF4 Q9UED6 A4D169 A4D172 O14591 Q8NFH1 B8ZZ79 Q8NI12 A4D168	oxysterol-binding protein-related protein 3 isoform a [Homo sapiens]	2021-02-17	2021-02-17	1	48	100.00%
NP_000186.2	Q92902 Q8WXE5 A8MRT2 Q658M9 O15502 Q5TAA3 O15402	Hermansky-Pudlak syndrome 1 protein isoform a [Homo sapiens]	2021-02-17	2021-02-17	1	48	100.00%
NP_001859.1	Q53XU0 A4D1M1 Q9UCF2 P15085 Q9BS67	carboxypeptidase A1 preproprotein [Homo sapiens]	2021-02-17	2021-02-17	1	49	100.00%
NP_006794.1	Q7Z472 D3DSY2 P53677 B2RCR0 A0A384NYL6	AP-3 complex subunit mu-2 [Homo sapiens]	2021-02-17	2021-02-17	1	49	100.00%
NP_653164.2	Q541P9 Q96BJ6 P49247	ribose-5-phosphate isomerase [Homo sapiens]	2021-02-17	2021-02-17	1	49	100.00%
NP_114114.3	A0A3B0INC0 A0A499FIM1 Q9BXJ5	complement C1q tumor necrosis factor-related protein 2 isoform 1 precursor [Homo sapiens]	2021-02-17	2021-02-17	1	49	100.00%
NP_937756.1	Q7Z407 Q96PZ3	CUB and sushi domain-containing protein 3 isoform 1 [Homo sapiens]	2021-06-14	2021-03-29	1	397	100.00%
NP_055928.3	O43149 Q6ZRA1 Q9NVB9 Q6ZSF4 A7MBM5 Q6NXG0	zinc finger ZZ-type and EF-hand domain-containing protein 1 [Homo sapiens]	2021-06-14	2021-06-27	1	397	100.00%
NP_005111.2	Q9UHV6 O75557 O15410 Q9UND7 Q93074	mediator of RNA polymerase II transcription subunit 12 [Homo sapiens]	2021-06-14	2021-04-28	1	397	100.00%
NP_065744.3	Q8IZY3 Q8WXU7 Q8TD84 G3V1B5 Q9ULT7 A0A384DVL8 Q76MU9 Q8IZY4	Down syndrome cell adhesion molecule-like protein 1 isoform 1 precursor [Homo sapiens]	2021-06-14	2021-02-27	1	397	100.00%
NP_004765.2	O43810 Q15648 Q6P9H7 Q6PK58 Q9HD39 O75447 A2RRQ6	mediator of RNA polymerase II transcription subunit 1 [Homo sapiens]	2021-06-14	2021-04-28	1	398	100.00%
NP_065821.1	Q9NR25 Q9P2M7 A6H8L3 A7MD22 Q5T386	cingulin [Homo sapiens]	2021-06-14	2021-04-28	1	398	100.00%
NP_001350670.1	Q2HXW2 Q5TH09 Q8WXC5 Q9H1F4 Q9H2G5 J3KPU3 A6H8Y8 B3KVL2 Q2HXW0 B7Z2A8 Q4JJ94 Q2HXV9 Q9NYN3 B7ZM62 Q569J9 Q2HXV7 Q2HXV8 Q6MZM1 Q9H1L9 E1P5U5 Q2HXV3 Q4JJ95 Q5TH11 Q9H1F3 Q9H1F5 Q9H1L8 Q9UIX6 Q2HXV2 B7Z680 F5H0X3 Q2HXV1 Q2HXW1 B7Z3E0 H7C0U2 A0A087WVZ6 Q9ULU4 Q13517 Q2HXV4 Q2HXV5	protein kinase C-binding protein 1 isoform t [Homo sapiens]	2021-06-14	2021-04-28	1	398	100.00%
NP_000713.2	P54289 Q9UD81 Q17R45 Q9UD80 Q9UD82	voltage-dependent calcium channel subunit alpha-2/delta-1 isoform 1 preproprotein [Homo sapiens]	2021-06-14	2021-04-28	1	398	100.00%
NP_001244109.1	A0A384MR38 Q08357	sodium-dependent phosphate transporter 2 [Homo sapiens]	2021-06-14	2021-07-26	1	398	100.00%
Pentapeptides: GSTIG
Refseq NCBI	UniProt Accession	Protein names	Max Score	Total Score	Cover query	E Value	Identity
NP_005111.2	Q9UHV6 O75557 O15410 Q9UND7 Q93074	mediator of RNA polymerase II transcription subunit 12 [Homo sapiens]	2021-02-17	2021-02-17	1	48	100.00%
NP_078928.3	Q6NVH5 Q6ZNL9 Q6ZNM9 Q6NYC0 Q38SD2 Q9H5S3 Q96JN5	leucine-rich repeat serine/threonine-protein kinase 1 [Homo sapiens]	2021-02-17	2021-02-17	1	48	100.00%
NP_004765.2	O43810 Q15648 Q6P9H7 Q6PK58 Q9HD39 O75447 A2RRQ6	mediator of RNA polymerase II transcription subunit 1 [Homo sapiens]	2021-02-17	2021-02-17	1	48	100.00%
NP_001244109.1	A0A384MR38 Q08357	sodium-dependent phosphate transporter 2 [Homo sapiens]	2021-02-17	2021-02-17	1	48	100.00%
NP_001245211.1	Q7L985 A8K4K7 Q6ZMD0 B2RPM5	leucine-rich repeat and immunoglobulin-like domain-containing nogo receptor-interacting protein 2 precursor [Homo sapiens]	2021-02-17	2021-02-17	1	48	100.00%
NP_940892.1	E9PBQ0 A8K4P9 Q86YS6	ras-related protein Rab-43 isoform a [Homo sapiens]	2021-02-17	2021-02-17	1	49	100.00%
NP_775871.2	G3CIG0 Q7Z5P9 Q8NA85	mucin-19 precursor [Homo sapiens]	2021-06-14	2021-03-26	1	397	100.00%
NP_937756.1	Q7Z407 Q96PZ3	CUB and sushi domain-containing protein 3 isoform 1 [Homo sapiens]	2021-06-14	2021-03-26	1	397	100.00%
NP_001317189.1	Q9UPB2 Q9NYX2 B9VWG8 O95788 Q9UQD0 Q6B4S4	sodium channel protein type 8 subunit alpha isoform 3 [Homo sapiens]	2021-06-14	2021-09-25	1	397	100.00%
Pentapeptides: AWDFG
Refseq NCBI	UniProt Accession	Protein names	Max Score	Total Score	Cover query	E Value	Identity
NP_653287.2	Q7Z404 Q8N5E4 Q7Z5M3 Q8TBS7 A0A087WVI4	transmembrane channel-like protein 4 isoform 2 [Homo sapiens]	21.0	21.0	1	2021-01-02	100.00%
Pentapeptides: WDFGS
Refseq NCBI	UniProt Accession	Protein names	Max Score	Total Score	Cover query	E Value	Identity
NP_001354411.1		WD repeat-containing protein 64 [Homo sapiens]	21.0	21.0	1	2021-01-02	100.00%
NP_001128578.1	Q6X6Z4 Q96T55 B5TJL9 Q2M2N9 Q6X6Z3 Q5TCF3 Q6X6Z5 Q9H591	potassium channel subfamily K member 16 isoform 3 [Homo sapiens]	21.0	21.0	1	2021-01-02	100.00%
Pentapeptides: DFGSV
Refseq NCBI	UniProt Accession	Protein names	Max Score	Total Score	Cover query	E Value	Identity
NP_001181927.1	Q6NTA0 Q17RV1 Q3B7A2 O94986 E7ER66	centrosomal protein of 152 kDa isoform 1 [Homo sapiens]	2021-05-18	2021-05-18	1	17	100.00%
NP_003218.2	Q9UP52 Q1HE13 A6NGM7 Q9HA99 O75422 Q9NX67	transferrin receptor protein 2 isoform 1 [Homo sapiens]	2021-05-18	2021-05-18	1	17	100.00%
NP_001121620.1	Q9UCU5 P02786 D3DXB0 Q1HE24 Q9UDF9 Q9UK21 Q7Z3E0 Q59G55 Q9UCN0	transferrin receptor protein 1 isoform 1 [Homo sapiens]	2021-05-18	2021-05-18	1	17	100.00%
NP_002601.1	Q308M4 Q15118 E9PD65 B2R6T1 D3DPD8 B7Z937	[Pyruvate dehydrogenase (acetyl-transferring)] kinase isozyme 1, mitochondrial isoform 2 precursor [Homo sapiens]	2021-05-18	2021-05-18	1	17	100.00%
Pentapeptides: FGSVG
Refseq NCBI	UniProt Accession	Protein names	Max Score	Total Score	Cover query	E Value	Identity
NP_001034842.2	B6ZDG7 Q6ZMW3 A8MUB5	echinoderm microtubule-associated protein-like 6 [Homo sapiens]	2021-06-17	2021-06-17	1	34	100.00%
NP_001106197.1	Q86TI7 Q2KHR7 Q9Y4F5	centrosomal protein of 170 kDa protein B isoform 1 [Homo sapiens]	2021-06-17	2021-06-17	1	34	100.00%
NP_001092909.1	Q5JZY3 Q6NW42 Q4G0R4 A4FU89 J3KPB5	ephrin type-A receptor 10 isoform 3 precursor [Homo sapiens]	2021-06-17	2021-06-17	1	34	100.00%
NP_004435.3	P54760 Q96L35 Q7Z635 Q541P7 Q9BTA5 B5A970 Q9BXP0 B5A971 B5A972	ephrin type-B receptor 4 precursor [Homo sapiens]	2021-06-17	2021-06-17	1	34	100.00%
NP_003218.2	Q9UP52 Q1HE13 A6NGM7 Q9HA99 O75422 Q9NX67	transferrin receptor protein 2 isoform 1 [Homo sapiens]	2021-06-17	2021-06-17	1	34	100.00%
NP_001121620.1	Q9UCU5 P02786 D3DXB0 Q1HE24 Q9UDF9 Q9UK21 Q7Z3E0 Q59G55 Q9UCN0	transferrin receptor protein 1 isoform 1 [Homo sapiens]	2021-06-17	2021-06-17	1	34	100.00%
NP_653175.2	F8W9S4 G3V2F8 Q8NCN7 Q9UF86 G3V5R0 Q8WXX2 Q86TU2 B4DN18 H0YJJ1 Q8TBZ3 E7EUY8	WD repeat-containing protein 20 isoform 2 [Homo sapiens]	2021-06-17	2021-06-17	1	34	100.00%
NP_002005.1	Q9UCV7 Q02790 D3DUQ1 Q9UCP1	peptidyl-prolyl cis-trans isomerase FKBP4 [Homo sapiens]	2021-06-17	2021-06-17	1	34	100.00%
NP_955382.3	Q2M1I2 Q5SZB4 Q8NA65	uncharacterized protein C9orf50 [Homo sapiens]	2021-06-17	2021-06-17	1	34	100.00%
NP_115495.3	Q9H0X5 Q8WXG9 Q9UL61 O75171 Q8TF58	adhesion G-protein coupled receptor V1 precursor [Homo sapiens]	2021-01-15	2021-07-26	1	279	100.00%
Pentapeptides: GSVGG
Refseq NCBI	UniProt Accession	Protein names	Max Score	Total Score	Cover query	E Value	Identity
NP_056150.1	A1L469 Q9UFD8 Q68DN4 Q9H8C0 Q71F56 Q9NSY9 Q9UPX5	mediator of RNA polymerase II transcription subunit 13-like [Homo sapiens]	2021-03-16	2021-03-16	1	97	100.00%
NP_056471.1	Q96GK3 Q8TAZ7 Q9ULI4 Q9UFL3	kinesin-like protein KIF26A [Homo sapiens]	2021-03-16	2021-03-16	1	97	100.00%
NP_001845.3	B1ASK7 Q9UIT4 Q59HB5 P12107 D3DT73 Q149N0 Q9UIT6 Q14034 E9PCU0 Q9UIT5	collagen alpha-1(XI) chain isoform A preproprotein [Homo sapiens]	2021-03-16	2021-01-30	1	97	100.00%
NP_001373865.1	J3KP19 O95321 Q9UDU4 O43166 Q9UNU4	signal-induced proliferation-associated 1-like protein 1 isoform 2 [Homo sapiens]	2021-03-16	2021-03-16	1	97	100.00%
NP_690850.2	C9J1X6 Q59EX5 Q7Z5L5 Q17RW2 Q14BD7 Q5VY50	collagen alpha-1(XXIV) chain isoform 1 precursor [Homo sapiens]	2021-03-16	2021-01-30	1	97	100.00%
NP_001836.3	Q1P9S9 Q9NYC5 A7E2W4 B1AM70 Q5VWF6 Q8NF88 P02462 F5H5K0 Q86X41	collagen alpha-1(IV) chain isoform 1 preproprotein [Homo sapiens]	2021-03-16	57.7	1	97	100.00%
NP_055659.2	O15040 H0YMM9 A6NFY9 Q9UEG6 A5PKY3 A7E2X3	tectonin beta-propeller repeat-containing protein 2 isoform 1 [Homo sapiens]	2021-03-16	2021-03-16	1	97	100.00%
NP_277045.1	Q6AHW3 A7MBM2 Q9C0C1	protein dispatched homolog 2 [Homo sapiens]	2021-03-16	2021-03-16	1	97	100.00%
NP_002199.3	Q17RS6 P38570 Q9NZU9	integrin alpha-E precursor [Homo sapiens]	2021-03-16	2021-03-16	1	97	100.00%
NP_055204.4	I3L3A8 Q96FT1 C9JFV4 Q9BU60 Q8IZL8 O15450 Q5EGN3 Q6NTE6	proline-, glutamic acid- and leucine-rich protein 1 isoform 1 [Homo sapiens]	2021-03-16	2021-03-16	1	97	100.00%
NP_597812.1	Q8WXD7 Q96DS7 Q96DS8 Q9BY07 Q32MA7 Q59EQ9 Q8WXD3 Q9HBU5	electrogenic sodium bicarbonate cotransporter 4 isoform c [Homo sapiens]	2021-03-16	2021-06-27	1	97	100.00%
NP_001354763.1	Q9H7M6 Q9HA55	zinc finger SWIM domain-containing protein 4 isoform 2 [Homo sapiens]	2021-03-16	2021-03-16	1	97	100.00%
NP_001273374.1	B7Z5J9 A0A2R8YEE0	rho family-interacting cell polarization regulator 2 isoform 3 [Homo sapiens]	2021-03-16	2021-03-16	1	97	100.00%
NP_821174.1	Q86W97 Q86VZ8 Q69YU7 Q24JP5 Q9H8K3 Q9HCI9 Q9NWY0	transmembrane protein 132A isoform b precursor [Homo sapiens]	2021-03-16	2021-03-16	1	97	100.00%
NP_036417.1	Q9UQ05	potassium voltage-gated channel subfamily H member 4 [Homo sapiens]	2021-03-16	2021-01-30	1	97	100.00%
NP_055932.2	Q8IXZ2 Q8N4E2 Q9BUS4 Q14163	zinc finger CCCH domain-containing protein 3 [Homo sapiens]	2021-03-16	2021-01-30	1	97	100.00%
NP_904355.1	Q9UFX6 A3KCU9 Q52LG1 Q9H5H9 Q9UFG0 Q9Y4Y1 Q9NV58 Q9H8M8	E3 ubiquitin-protein ligase RNF19A [Homo sapiens]	2021-03-16	2021-03-16	1	98	100.00%
NP_056404.4	Q0VA96 Q9UPU9 A8MPZ5 Q6PEW4	protein Smaug homolog 1 isoform 1 [Homo sapiens]	2021-03-16	2021-03-16	1	98	100.00%
NP_078968.3	B2RMQ3 Q7Z4U3 Q96MA5 B7Z936 Q8N3C7 A0AV10 Q9H7C0 Q96BR7 B7Z7N8	CAP-Gly domain-containing linker protein 4 isoform 1 [Homo sapiens]	2021-03-16	43.9	1	98	100.00%
NP_001243307.1	Q9BVT9 Q9H916 Q6IA56 Q9BTE3 A0A0S2Z5P5 B3KSP7	mini-chromosome maintenance complex-binding protein isoform 2 [Homo sapiens]	2021-03-16	2021-03-16	1	98	100.00%
NP_005444.4	A0A1U9X8V3 B0V007 Q5HYV4 Q5STL0 Q8WV82 O15209 Q5STR7	zinc finger and BTB domain-containing protein 22 [Homo sapiens]	2021-03-16	2021-03-16	1	98	100.00%
NP_057635.1	Q9NS93 Q9NUS4 B3KMZ3	transmembrane 7 superfamily member 3 precursor [Homo sapiens]	2021-03-16	2021-03-16	1	98	100.00%
NP_005350.1	A0A024R274 Q13485 A8K405	mothers against decapentaplegic homolog 4 [Homo sapiens]	2021-03-16	2021-03-16	1	98	100.00%
NP_056341.1	A8K0E4 Q8WWL1 Q96C99 Q9UFT7 Q96DZ5	CAP-Gly domain-containing linker protein 3 [Homo sapiens]	2021-03-16	2021-03-16	1	98	100.00%
NP_862825.1	B0UY00 Q5JQ98 Q9Y330	zinc finger and BTB domain-containing protein 12 [Homo sapiens]	2021-03-16	2021-03-16	1	98	100.00%
NP_001127.1	Q9H2X7 B0V176 A0A1U9X785 Q15109 V5R6A3 Q3L1R7 Q3L1R5 A2BFI7 Q3L1R8 Q3L1S0 Q9Y3R3 A6NKF0 A7Y2U9 Q15279 Q3L1R4 B4DNX3 Q86SN1 Q3L1R6	advanced glycosylation end product-specific receptor isoform 1 precursor [Homo sapiens]	2021-03-16	2021-03-16	1	98	100.00%
NP_001026883.1	Q96JS7 A0A384NPW7 Q9H7F8 Q96AQ8	mitochondrial calcium uniporter regulator 1 [Homo sapiens]	2021-03-16	2021-03-16	1	98	100.00%
NP_067004.3	Q8ND32 A8K3U1 B4DPY3 Q9NQ25 Q8N6Y8 Q9NY08 Q9NY23 B4DPU4 B4DWA3	SLAM family member 7 isoform a precursor [Homo sapiens]	2021-03-16	2021-03-16	1	98	100.00%
NP_000404.2	P14061 Q2M2L8 B3KXS1	17-beta-hydroxysteroid dehydrogenase type 1 isoform 1 [Homo sapiens]	2021-03-16	2021-03-16	1	98	100.00%
NP_112188.1	Q53H84 Q9BUP8 Q9NQX7 B3KPG4 Q4G0A8 Q8TAW0 Q86VK5 Q8N288 Q6IAE7	integral membrane protein 2C isoform 1 [Homo sapiens]	2021-03-16	2021-03-16	1	98	100.00%
NP_940909.1	A8K0H4 Q8TBP5	membrane protein FAM174A precursor [Homo sapiens]	2021-03-16	2021-02-27	1	99	100.00%
NP_803875.2	Q567P2 Q86WI1 Q9UF27	fibrocystin-L precursor [Homo sapiens]	2021-02-14	2021-02-24	1	565	80.00%
NP_079461.2	Q9HCD6 Q9HAC3 Q9NXY9 Q9NW88 Q9ULS2	protein TANC2 [Homo sapiens]	2021-02-14	2021-02-14	1	566	80.00%
NP_056069.2	F8VPJ2 Q9BYJ6 B4DGY5 B5MC45 Q9NQT8 O75134	kinesin-like protein KIF13B [Homo sapiens]	2021-02-14	2021-02-14	1	566	80.00%
NP_006763.2	A0A1U9X8L0 Q9UGE2 Q96PV0 A8MQC4 A2BEL7 A2AB17 A2BEL6 Q8TCS2	ras/Rap GTPase-activating protein SynGAP isoform 1 [Homo sapiens]	2021-02-14	70.4	1	566	80.00%
NP_000850.1	P04035 Q8N190 A0A024RAP2 B7Z3Y9	3-hydroxy-3-methylglutaryl-Coenzyme A reductase isoform 1 [Homo sapiens]	2021-02-14	2021-02-14	1	566	80.00%
NP_006112.3	P85925 P86104 Q9H298 Q6GSJ0 Q14720 P04264 B2RA01	keratin, type II cytoskeletal 1 [Homo sapiens]	2021-02-14	124	1	566	80.00%
NP_060890.2	Q8TAL9 Q9NSH5 Q8IZD6 A8MUR3 Q6UXP5	solute carrier family 22 member 15 [Homo sapiens]	2021-02-14	2021-02-14	1	566	80.00%
NP_001909.4	B2R811 Q5VVL8 P11182	lipoamide acyltransferase component of branched-chain alpha-keto acid dehydrogenase complex, mitochondrial precursor [Homo sapiens]	2021-02-14	2021-02-14	1	567	80.00%
NP_775871.2	G3CIG0 Q7Z5P9 Q8NA85	mucin-19 precursor [Homo sapiens]	2021-08-13	63.4	1	850	100.00%
Pentapeptides: SVGGA
Refseq NCBI	UniProt Accession	Protein names	Max Score	Total Score	Cover query	E Value	Identity
NP_001365117.1	A0A096LP49 Q8N5P7	coiled-coil domain-containing protein 187 isoform 2 [Homo sapiens]	2021-03-16	2021-03-16	1	97	100.00%
NP_055601.2	Q86XU2 Q9Y4G3 Q8N2S0 Q96PE2 B2RP20	rho guanine nucleotide exchange factor 17 [Homo sapiens]	2021-03-16	2021-01-30	1	97	100.00%
NP_001271165.2	Q7Z3T8 Q5H9U2 Q86T69 Q8NEK3 Q8N5L3 Q7LAU7 O15023	zinc finger FYVE domain-containing protein 16 isoform a [Homo sapiens]	2021-03-16	2021-03-16	1	97	100.00%
NP_055857.1	O15014 Q0D2I2	zinc finger protein 609 [Homo sapiens]	2021-03-16	2021-03-16	1	97	100.00%
NP_940983.2	Q6ZN12 Q6ZW96 P61129 A9JR71	zinc finger CCCH domain-containing protein 6 [Homo sapiens]	2021-03-16	2021-03-16	1	97	100.00%
NP_055204.4	I3L3A8 Q96FT1 C9JFV4 Q9BU60 Q8IZL8 O15450 Q5EGN3 Q6NTE6	proline-, glutamic acid- and leucine-rich protein 1 isoform 1 [Homo sapiens]	2021-03-16	2021-03-16	1	97	100.00%
NP_079334.3	Q7Z4K8 A0AVI6 Q6NT17 Q5VT62 Q6ZRL7 Q9H5P2 B1AVQ4 Q6NT41 Q5VT60	tripartite motif-containing protein 46 isoform 1 [Homo sapiens]	2021-03-16	2021-03-16	1	98	100.00%
NP_055875.1	Q92573 A0A024RA36 Q8NBF6	late secretory pathway protein AVL9 homolog [Homo sapiens]	2021-03-16	2021-03-16	1	98	100.00%
NP_001303693.1	G3XAA6 A0A1W2PQG2	uncharacterized protein C2orf81 isoform 1 [Homo sapiens]	2021-03-16	2021-03-16	1	98	100.00%
NP_057208.2	Q02162 Q5VSK0 Q16355 Q7RU08 Q9UQ23 Q16147 Q5XLS9 Q16235 Q5XLT2 B4DLT8 Q02161 Q9UQ22 Q1KT12 Q9UQ20 Q5XLT1 Q9NPK0 Q9UQ21 Q07618	blood group Rh(D) polypeptide isoform 1 [Homo sapiens]	2021-03-16	2021-03-16	1	98	100.00%
NP_001013652.1	Q5VUY2	arylacetamide deacetylase-like 4 [Homo sapiens]	2021-03-16	2021-03-16	1	98	100.00%
NP_787103.1	Q8N4Q0 B4DZ91 A8KA15 Q4G1C4	prostaglandin reductase 3 isoform 1 [Homo sapiens]	2021-03-16	2021-03-16	1	98	100.00%
NP_067004.3	Q8ND32 A8K3U1 B4DPY3 Q9NQ25 Q8N6Y8 Q9NY08 Q9NY23 B4DPU4 B4DWA3	SLAM family member 7 isoform a precursor [Homo sapiens]	2021-03-16	2021-03-16	1	98	100.00%
NP_009186.1	Q9UBV7 Q9UHN2 B3KN39	beta-1,4-galactosyltransferase 7 [Homo sapiens]	2021-03-16	2021-03-16	1	98	100.00%
NP_997309.2	Q6ZQN5	forkhead box protein I2 [Homo sapiens]	2021-03-16	2021-03-16	1	98	100.00%
NP_001099039.1	A6NI15	mesogenin-1 [Homo sapiens]	2021-03-16	2021-03-16	1	99	100.00%
NP_000981.1	P46776 B2R4B3	60S ribosomal protein L27a [Homo sapiens]	2021-03-16	2021-03-16	1	99	100.00%
NP_001094857.1	P0C851 B7Z648	phosphoinositide-interacting protein [Homo sapiens]	2021-03-16	2021-03-16	1	99	100.00%
Pentapeptides: VGGAL
Refseq NCBI	UniProt Accession	Protein names	Max Score	Total Score	Cover query	E Value	Identity
NP_059984.3	P51805 Q5HY36	plexin-A3 precursor [Homo sapiens]	2021-08-16	2021-08-16	1	69	100.00%
NP_001098676.2	Q14731 Q9BTB8 Q16363 Q14735 Q15335 Q4LE44 Q5SZG8 Q9UJN9 Q9UE18 A0A0A0MQS9	laminin subunit alpha-4 isoform 1 precursor [Homo sapiens]	2021-08-16	2021-08-16	1	69	100.00%
NP_002283.3	P55268 Q16321	laminin subunit beta-2 precursor [Homo sapiens]	2021-08-16	2021-08-16	1	69	100.00%
NP_001377760.1	Q9NR75 O43306 Q9UDB0	adenylate cyclase type 6 isoform 1 [Homo sapiens]	2021-08-16	2021-08-16	1	69	100.00%
NP_001202.5	B4DLG3 O60758 B4DL09 Q59HH6 O60627 O75389 Q8WV50 O60566 B2R6U0 Q96KM4 O60501	mitotic checkpoint serine/threonine-protein kinase BUB1 beta [Homo sapiens]	2021-08-16	2021-05-30	1	69	100.00%
NP_001336135.1	Q53T25 B4DGS4 B7Z858 B5MC18 D6W506 B4DGZ6 Q14693 A8MU38 B4DET9 E7ESE7 F5GY24	phosphatidate phosphatase LPIN1 isoform 7 [Homo sapiens]	2021-08-16	2021-08-16	1	69	100.00%
NP_079437.5	Q0VG06 A6NNM1 Q8N3F7 Q9BV13 Q9H6K7 A4ZI32 Q9H7E8	Fanconi anemia core complex-associated protein 100 isoform b [Homo sapiens]	2021-08-16	2021-08-16	1	69	100.00%
NP_009119.2	A5D8W3 B3KND2 B2RBL8 B4DG02 O95787 Q9NUT2 Q53GM0 G3XAP3	mitochondrial potassium channel ATP-binding subunit isoform b [Homo sapiens]	2021-08-16	2021-08-16	1	69	100.00%
NP_001011547.2	B7ZL47 Q2M3M2 B3KY87 E9PAK4 E9PJ08 B7ZL45 Q5TET3	sodium/glucose cotransporter 4 isoform 2 [Homo sapiens]	2021-08-16	2021-08-16	1	69	100.00%
NP_001070731.1	B4DTM9 Q1RMF8 E9PIJ5 Q9BYE2 E9PRA0 Q86YM4 F8WAJ3 Q9BYE1 Q96JY8 J3KQC6	transmembrane protease serine 13 isoform 1 [Homo sapiens]	2021-08-16	2021-08-16	1	69	100.00%
NP_056295.1	Q9NQS3 Q9Y412 Q6NVZ3 Q8WVU4 Q9BVA9 Q8NC05 E9PFR0	nectin-3 isoform 1 precursor [Homo sapiens]	2021-08-16	2021-08-16	1	69	100.00%
NP_115492.1	Q9BW62 A0A024RDP8 A8K5X4	katanin p60 ATPase-containing subunit A-like 1 [Homo sapiens]	2021-08-16	2021-08-16	1	69	100.00%
NP_001116236.1	Q5VTW8 D3DVG0 P50336	protoporphyrinogen oxidase isoform 1 [Homo sapiens]	2021-08-16	2021-08-16	1	69	100.00%
NP_005552.3	A0A024RDY3 B4DWL3 Q8WU33 Q9NP13 Q9BRD2 P11279 Q96I40	lysosome-associated membrane glycoprotein 1 precursor [Homo sapiens]	2021-08-16	2021-08-16	1	69	100.00%
NP_001128130.1	Q8NBA5 Q86YG5 Q2M3R5	solute carrier family 35 member G1 isoform 1 [Homo sapiens]	2021-08-16	2021-08-16	1	69	100.00%
NP_001129491.1	P55899 Q5HYM5 Q9NZ19 Q9HBV7 A0A024QZI2	IgG receptor FcRn large subunit p51 precursor [Homo sapiens]	2021-08-16	2021-08-16	1	69	100.00%
NP_114160.1	Q59FV1 Q6PL47 Q53HN2 Q9H3F6 A0A024RBJ2 Q96SU0	BTB/POZ domain-containing adapter for CUL3-mediated RhoA degradation protein 3 isoform 2 [Homo sapiens]	2021-08-16	2021-08-16	1	69	100.00%
NP_955360.1	Q53EX7 A0A0K0K1I9 P56748 D3DSE3	claudin-8 [Homo sapiens]	2021-08-16	2021-08-16	1	69	100.00%
NP_114425.1	Q9H2X8 Q9NYL0 Q8TBD7	interferon alpha-inducible protein 27-like protein 2 [Homo sapiens]	2021-08-16	2021-08-16	1	70	100.00%
Pentapeptides: GGALN
Refseq NCBI	UniProt Accession	Protein names	Max Score	Total Score	Cover query	E Value	Identity
NP_001354408.1	Q4VXG4 Q0VDD8 A6NNL2 Q4VXC7 Q5VU34 Q0VDD9 Q4VXG5 A6NG62 Q5VU33	dynein heavy chain 14, axonemal isoform 7 [Homo sapiens]	2021-02-17	2021-02-17	1	48	100.00%
NP_060087.3	Q59ED8 Q5SXM3 P46531	neurogenic locus notch homolog protein 1 preproprotein [Homo sapiens]	2021-02-17	2021-02-17	1	48	100.00%
NP_002282.2	P07942 Q8TAS6 Q14D91	laminin subunit beta-1 precursor [Homo sapiens]	2021-02-17	2021-02-17	1	48	100.00%
NP_001034794.1	Q9BX91 F5GY27 Q9UPN8 B1AKF1 Q9NU89 B1AKE9 Q96SX2 Q12816	trophinin isoform 5 [Homo sapiens]	2021-02-17	61.9	1	48	100.00%
NP_115811.2	A0A1W2PKR9 Q5TCX7 Q5TCX8 Q5TCX9 Q8WWN1 Q8WWN2 B2RN34 X6R610 Q96JM1	mitogen-activated protein kinase kinase kinase 21 [Homo sapiens]	2021-02-17	2021-02-17	1	48	100.00%
NP_443117.3	Q17S07 Q96QE2	proton myo-inositol cotransporter [Homo sapiens]	2021-02-17	2021-02-17	1	48	100.00%
NP_056535.1	Q8WUV6 Q6UVY4 Q9NZ53	podocalyxin-like protein 2 precursor [Homo sapiens]	2021-02-17	2021-02-17	1	48	100.00%
NP_006593.2	Q9BYW0 Q86TP4 Q9UL49 O94771	transcription factor-like 5 protein isoform 1 [Homo sapiens]	2021-02-17	2021-02-17	1	49	100.00%
NP_219487.3	Q86Z03 Q96FM1 B4DGK7 Q8NBJ8	post-GPI attachment to proteins factor 3 isoform 1 precursor [Homo sapiens]	2021-02-17	2021-02-17	1	49	100.00%

## Sheet: 5-9
Pentapeptides: GVSNR
Refseq NCBI	UniProt Accession	Protein names	Max Score	Total Score	Cover query	E Value	Identity
NP_001184033.1	Q13744 Q6UBD1 Q9UMA3 Q14845 Q03164 Q13743 Q16364 Q9UD94 Q59FF2 E9PQG7 Q9HBJ3	histone-lysine N-methyltransferase 2A isoform 1 [Homo sapiens]	18.0	18.0	1	24	100.00%
NP_000417.3	P24043 Q5VUM2 Q59H37 Q14736 Q93022	laminin subunit alpha-2 isoform a precursor [Homo sapiens]	18.0	18.0	1	24	100.00%
NP_002290.2	Q4ZG58 P09848	lactase-phlorizin hydrolase preproprotein [Homo sapiens]	18.0	18.0	1	24	100.00%
NP_619727.2	A2RRB4 Q96QH3 Q9UN18 E9PHR7 O95693 A6H8V5 Q969Q8 O94916 Q7LA65	nuclear factor of activated T-cells 5 isoform b [Homo sapiens]	18.0	18.0	1	24	100.00%
NP_001096616.1	B9EG55 O75137 Q9NV82 Q7Z3I2 A6H8W4 Q7Z2Z8 Q96HU4 E9PBB0 Q6Y7W6	GRB10-interacting GYF protein 2 isoform b [Homo sapiens]	18.0	18.0	1	24	100.00%
NP_060729.2	G3XAB3 Q8NEC0 Q96AE7 Q49A97	tetratricopeptide repeat protein 17 isoform 1 [Homo sapiens]	18.0	18.0	1	24	100.00%
NP_057558.3	Q96CS5 Q6PII3	coiled-coil domain-containing protein 174 [Homo sapiens]	18.0	18.0	1	24	100.00%
NP_001315.1	Q05048 Q5QPD8	cleavage stimulation factor subunit 1 [Homo sapiens]	18.0	18.0	1	24	100.00%

## Sheet: 66-103
Pentapeptides: SDMAS
Refseq NCBI	UniProt Accession	Protein names	Max Score	Total Score	Cover query	E Value	Identity
NP_149015.2	Q9BVC8 O43373 O60305 Q08E72 Q9Y6U9 Q9Y6V0 Q9UIV2 A4D1A7 A6NNX9	protein piccolo isoform 1 [Homo sapiens]	2021-09-18	2021-09-18	1	12	100.00%
NP_055919.2	Q14DM2 Q7Z6K8 Q96HH7 Q8IVY5 O43154 Q6ZTV2 Q8TAI8 Q2TAZ0	autophagy-related protein 2 homolog A isoform 1 [Homo sapiens]	2021-09-18	2021-09-18	1	12	100.00%
NP_004901.2	O00562 Q8TBN3 Q9BZ73 B2R787 A0A024R5I7 A6NME4 Q6T7X3	membrane-associated phosphatidylinositol transfer protein 1 isoform a [Homo sapiens]	2021-09-18	2021-09-18	1	12	100.00%
NP_835224.3	Q53R38 Q86VW0 Q53SP3 B3KTX3 Q5GM69 Q8N6M1 Q96LQ2	SEC14 domain and spectrin repeat-containing protein 1 [Homo sapiens]	2021-09-18	2021-09-18	1	12	100.00%
Pentapeptides: DMASD
Refseq NCBI	UniProt Accession	Protein names	Max Score	Total Score	Cover query	E Value	Identity
NP_005215.1	Q5I858 Q6P9C6 Q8N4Z3 Q99856 Q8IZA7	AT-rich interactive domain-containing protein 3A [Homo sapiens]	2021-07-19	2021-07-19	1	2021-09-05	100.00%
NP_001389.2	A0A384MR44 Q13011 Q8WVX0 Q96EZ9 A8K745	delta(3,5)-Delta(2,4)-dienoyl-CoA isomerase, mitochondrial precursor [Homo sapiens]	2021-07-19	2021-07-19	1	6.0	100.00%
Pentapeptides: MASDS
Refseq NCBI	UniProt Accession	Protein names	Max Score	Total Score	Cover query	E Value	Identity
NP_001375232.1	F8VWT9	probable E3 ubiquitin-protein ligase HECTD4 isoform 2 [Homo sapiens]	2021-09-18	2021-09-18	1	12	100.00%
NP_055843.1	D3DNQ6 Q9UKE4 O60298 Q8WUY7 Q9UKD9 Q9UKD8 Q9UKE0 A7E2A3 Q9UKE5 Q9UKE2 A8K4U1 Q9UKE1 Q9UKE3	TRAF2 and NCK-interacting protein kinase isoform 1 [Homo sapiens]	2021-09-18	2021-09-18	1	12	100.00%
NP_065835.2	A7E260 A7MD07 B9EH67 Q9P2K2 Q9H9W7 A5PKW9	thioredoxin domain-containing protein 16 isoform 1 precursor [Homo sapiens]	2021-09-18	2021-09-18	1	12	100.00%
NP_113607.1	Q8IUL4 D3DN54 B3KNR2 Q8NAZ8 Q9BYH8	NF-kappa-B inhibitor zeta isoform a [Homo sapiens]	2021-09-18	2021-09-18	1	12	100.00%
NP_065854.3	Q9P2G9 Q7Z330 Q53XA3 Q6N018	kelch-like protein 8 isoform 1 [Homo sapiens]	2021-09-18	2021-09-18	1	12	100.00%
NP_997229.2	Q7Z6J9 Q86WV3 Q8N9H2 Q86XE4	tRNA-splicing endonuclease subunit Sen54 [Homo sapiens]	2021-09-18	2021-09-18	1	12	100.00%
NP_001745.2	Q16122 Q16285 Q16347 Q92479 O60472 O76047 Q13757 Q15343 Q16284 B2RMS4 O60473 Q01196 Q13758 Q13759 Q16286 Q15341 A8MV94 Q16346 Q13755 Q13756 D3DSG1 O76089 Q13081	runt-related transcription factor 1 isoform AML1c [Homo sapiens]	2021-09-18	2021-09-18	1	12	100.00%
NP_000438.2	B1AP21 Q96P32 P49810 A8K8D4	presenilin-2 isoform 1 [Homo sapiens]	2021-09-18	2021-09-18	1	12	100.00%
NP_001194000.1	Q8N9Y4 B2RD39 Q96GY1	protein FAM181A isoform 2 [Homo sapiens]	2021-09-18	2021-09-18	1	12	100.00%
NP_005116.1	O14618 Q8NEV0 Q2M366	copper chaperone for superoxide dismutase [Homo sapiens]	2021-09-18	2021-09-18	1	12	100.00%
NP_733751.2	Q8NC02 Q9P222 Q9NR13 Q8NEZ4 Q9H9P4 Q9UDR7 Q8NDF6	histone-lysine N-methyltransferase 2C [Homo sapiens]	2021-03-16	2021-01-30	1	97	100.00%
Pentapeptides: ASDSR
Refseq NCBI	UniProt Accession	Protein names	Max Score	Total Score	Cover query	E Value	Identity
NP_001990.2	Q59ES6 B4DU01 P35556	fibrillin-2 precursor [Homo sapiens]	2021-06-17	2021-01-30	1	34	100.00%
NP_937879.1	O15085 D3DVD0 Q5VY40 Q6PFW2	rho guanine nucleotide exchange factor 11 isoform 2 [Homo sapiens]	2021-06-17	2021-06-17	1	34	100.00%
NP_858045.1	A4LAZ5 Q9UPG7 Q5JYD9 Q5JYE0 Q9Y6Q9 Q9UPC9 Q9UPG4 Q0VF45 Q9BR49	nuclear receptor coactivator 3 isoform a [Homo sapiens]	2021-06-17	2021-06-17	1	34	100.00%
NP_001074295.2	Q8N3N5 Q86YV5	inactive tyrosine-protein kinase PRAG1 [Homo sapiens]	2021-06-17	2021-06-17	1	34	100.00%
NP_001005751.1	Q5SNT6 Q6DHY0 Q6P0Q7 A2A3U6 Q641Q2 A2A3S2	WASH complex subunit 2A isoform 1 [Homo sapiens]	2021-06-17	2021-06-17	1	34	100.00%
NP_001317003.1	A0A096LPC5	WASH complex subunit 2C isoform 4 [Homo sapiens]	2021-06-17	2021-06-17	1	34	100.00%
NP_001352835.1	Q8IVU0 B3KXI1 B4DGE6 Q659F2 Q6ZUJ0 O95428 B4DES8 Q6UXJ4 Q6ZNM1 Q7Z681	papilin isoform 2 precursor [Homo sapiens]	2021-06-17	2021-07-26	1	34	100.00%
NP_066576.1	Q13615 A7MD32 Q9UDX6 Q9NYN5 A5PL26 Q9NYN6 Q9UEG3	myotubularin-related protein 3 isoform c [Homo sapiens]	2021-06-17	2021-06-17	1	34	100.00%
NP_056410.3	Q9UFW5 Q96DR6 Q9H9D7 Q96DR7 Q6AZ96 B3KVP8 Q9H9R2 Q68CL1 Q6Q8Q8 Q96AW8 E9PBD0	rho guanine nucleotide exchange factor 26 isoform 1 [Homo sapiens]	2021-06-17	2021-06-17	1	34	100.00%
NP_006444.2	Q59GD6 Q96A78 Q8IVB7 Q12788	transducin beta-like protein 3 [Homo sapiens]	2021-06-17	2021-06-17	1	34	100.00%
NP_000254.2	P54802	alpha-N-acetylglucosaminidase precursor [Homo sapiens]	2021-06-17	2021-06-17	1	34	100.00%
NP_005248.2	B0YJ17 P78327 Q92908	transcription factor GATA-6 [Homo sapiens]	2021-06-17	2021-06-17	1	34	100.00%
NP_001338233.1	-	inactive glutathione hydrolase 2 precursor [Homo sapiens]	2021-06-17	2021-06-17	1	34	100.00%
NP_001275762.1	P19440 A0A140VJJ9 Q08247 Q14404 Q9UMK1 Q8TBS1	glutathione hydrolase 1 proenzyme precursor [Homo sapiens]	2021-06-17	2021-06-17	1	34	100.00%
NP_997229.2	Q7Z6J9 Q86WV3 Q8N9H2 Q86XE4	tRNA-splicing endonuclease subunit Sen54 [Homo sapiens]	2021-06-17	2021-06-17	1	34	100.00%
NP_699201.2	Q8IYL8 Q8NBK0 Q6UXB8 Q6ZVG9 Q8TCB8	peptidase inhibitor 16 precursor [Homo sapiens]	2021-06-17	2021-06-17	1	34	100.00%
NP_842563.1	D3DW43 Q9BX51 Q08246	glutathione hydrolase light chain 1 [Homo sapiens]	2021-06-17	2021-06-17	1	34	100.00%
NP_001342408.1	-	putative glutathione hydrolase light chain 3 [Homo sapiens]	2021-06-17	2021-06-17	1	34	100.00%
NP_954578.2	Q5NV76 Q14390 Q6ISH0 A2VCM9 A1A516	glutathione hydrolase light chain 2 isoform 1 [Homo sapiens]	2021-06-17	2021-06-17	1	35	100.00%
Pentapeptides: SDSRC
Refseq NCBI	UniProt Accession	Protein names	Max Score	Total Score	Cover query	E Value	Identity
NP_003352.2	E9PEA4 B3KRN9 Q540J6 Q6ZS84 B3KP48 P07911 Q8IYG0	uromodulin isoform a preproprotein [Homo sapiens]	2021-03-19	2021-03-19	1	2021-04-08	100.00%
NP_987096.1	Q9BPY9 A0A024R7C0 Q14145 B3KPD5 Q6LEP0 Q8WTX1	kelch-like ECH-associated protein 1 [Homo sapiens]	2021-03-19	2021-03-19	1	2021-04-08	100.00%
Pentapeptides: DSRCP
Refseq NCBI	UniProt Accession	Protein names	Max Score	Total Score	Cover query	E Value	Identity
Pentapeptides: SRCPT
Refseq NCBI	UniProt Accession	Protein names	Max Score	Total Score	Cover query	E Value	Identity
NP_004778.1	Q17RU3 O94813 B7ZLR5 A0A0A6YYB8 O95710 Q9Y5Q7	slit homolog 2 protein isoform 1 precursor [Homo sapiens]	2021-07-19	2021-07-19	1	2021-09-05	100.00%
NP_004431.1	Q5VTU0 Q8N368 Q59G40 Q9H124 B2R8W1 B7ZLJ9 Q15375 A0AUX7 B7ZLK0	ephrin type-A receptor 7 isoform 1 precursor [Homo sapiens]	2021-07-19	2021-07-19	1	2021-09-05	100.00%
NP_003373.2	X5D7Q6 Q9UCW0 Q13053 Q53Y09 Q6ZN22 P41587 Q15870	vasoactive intestinal polypeptide receptor 2 isoform 1 precursor [Homo sapiens]	2021-07-19	2021-07-19	1	6.0	100.00%
Pentapeptides: RCPTQ
Refseq NCBI	UniProt Accession	Protein names	Max Score	Total Score	Cover query	E Value	Identity
Pentapeptides: CPTQG
Refseq NCBI	UniProt Accession	Protein names	Max Score	Total Score	Cover query	E Value	Identity
NP_443124.3	Q6ZSP2 Q6ZN46 Q6UEE1 Q8N1H9 Q96Q08 Q7Z442 Q96CL2	polycystic kidney disease protein 1-like 2 isoform a precursor [Homo sapiens]	2021-07-19	2021-07-19	1	2021-09-05	100.00%
Pentapeptides: PTQGE
Refseq NCBI	UniProt Accession	Protein names	Max Score	Total Score	Cover query	E Value	Identity
NP_001164100.1	Q4G0D8 Q6DKH9 Q8NCY4 Q9HCK8 Q6P440 Q96F26 Q6ZNL7 Q8N3Z9 Q68DQ0 Q8TBR9	chromodomain-helicase-DNA-binding protein 8 isoform 1 [Homo sapiens]	2021-09-18	2021-09-18	1	12	100.00%
NP_477352.3	B4DYG5 Q4LE69 P42356 Q9UPG2 Q7Z625	phosphatidylinositol 4-kinase alpha isoform 1 [Homo sapiens]	2021-09-18	2021-09-18	1	12	100.00%
NP_001303278.1	Q9C0I4 E7EM75	thrombospondin type-1 domain-containing protein 7B precursor [Homo sapiens]	2021-09-18	2021-09-18	1	12	100.00%
NP_055731.2	Q75MG7 A4D272 Q9UPS3 Q8IWU2	serine/threonine-protein kinase LMTK2 precursor [Homo sapiens]	2021-09-18	2021-09-18	1	12	100.00%
NP_001001671.3	A2AI49 A6NJ61 Q5JPR4 Q6ZMV3 A2AI50 Q6ZN16	mitogen-activated protein kinase kinase kinase 15 [Homo sapiens]	2021-09-18	2021-09-18	1	12	100.00%
NP_714921.4	Q8NE28 Q6ZMQ5 Q6ZMP6 Q5T8U8	serine/threonine kinase-like domain-containing protein STKLD1 [Homo sapiens]	2021-09-18	2021-09-18	1	12	100.00%
NP_001012777.1	Q0P511 Q2VPK5 B2RXK0 Q86SV4 Q6P4C8 Q66K78	cytoplasmic tRNA 2-thiolation protein 2 isoform 1 [Homo sapiens]	2021-09-18	2021-09-18	1	12	100.00%
NP_570116.2	A5PKV4 O60222 Q5UGI7 O75867 Q13477 B2RPL9	mucosal addressin cell adhesion molecule 1 isoform a precursor [Homo sapiens]	2021-09-18	2021-09-18	1	12	100.00%
Pentapeptides: TQGEA
Refseq NCBI	UniProt Accession	Protein names	Max Score	Total Score	Cover query	E Value	Identity
NP_001351645.2	Q6DHW2 Q6WCQ1 Q8N236 Q3KQZ5 Q5FB94 Q7Z5Y2 Q8N390 Q96G40	myosin phosphatase Rho-interacting protein isoform 3 [Homo sapiens]	18.0	18.0	1	24	100.00%
NP_005384.2	A8K920 Q9HDA4 B7Z3E6 F5H773 Q9ULL4	plexin-B3 isoform 1 precursor [Homo sapiens]	18.0	18.0	1	24	100.00%
NP_056045.2	Q96L70 A7E2A5 Q9Y4E4 Q8WZ64 Q96P49 Q4W5D2 Q7Z2L5	arf-GAP with Rho-GAP domain, ANK repeat and PH domain-containing protein 2 [Homo sapiens]	18.0	18.0	1	24	100.00%
NP_037423.2	Q96AF0 Q10570	cleavage and polyadenylation specificity factor subunit 1 [Homo sapiens]	18.0	18.0	1	24	100.00%
Pentapeptides: QGEAY
Refseq NCBI	UniProt Accession	Protein names	Max Score	Total Score	Cover query	E Value	Identity
Pentapeptides: GEAYL
Refseq NCBI	UniProt Accession	Protein names	Max Score	Total Score	Cover query	E Value	Identity
NP_207646.2	Q9UPU6 B9EK48 B7ZM83 A0A2P1H683 Q9C0A1	zinc finger homeobox protein 2 [Homo sapiens]	2021-09-18	2021-09-18	1	12	100.00%
NP_055454.1	Q6PJI3 Q6PGP7 O15077	tetratricopeptide repeat protein 37 [Homo sapiens]	2021-09-18	2021-09-18	1	12	100.00%
NP_001153639.1	E9PKY1 B3KNU3 A4QN22 Q9H7V4 Q6MZQ0 Q96H46	proline-rich protein 5-like isoform a [Homo sapiens]	2021-09-18	2021-09-18	1	12	100.00%
NP_036318.1	A0A0A1EII5 Q9NQV9 Q13461 Q5SVY9	forkhead box protein E3 [Homo sapiens]	2021-09-18	2021-09-18	1	12	100.00%
NP_003703.1	A6NLV0 O43688 E9PAY8	phospholipid phosphatase 2 isoform 1 [Homo sapiens]	2021-09-18	2021-09-18	1	12	100.00%
NP_872387.2	Q6X961 Q8NEC3 Q5T0L3	spermatogenesis-associated protein 46 [Homo sapiens]	2021-09-18	2021-09-18	1	12	100.00%
NP_878918.2	Q8WXH1 I6XXQ5 B4DND7 Q540G1 Q8WWW4 Q8WXH0 Q9UFQ4 Q8NF49 Q8TER7 Q6MZP0 Q8WWW5 Q9Y4R1 Q86YP9 Q8N1S3 Q9NU50 Q9Y2L4 B4DPR6 Q8WWW3	nesprin-2 isoform 5 [Homo sapiens]	2021-03-16	2021-07-29	1	97	100.00%
NP_115495.3	Q9H0X5 Q8WXG9 Q9UL61 O75171 Q8TF58	adhesion G-protein coupled receptor V1 precursor [Homo sapiens]	2021-03-16	2021-07-29	1	97	100.00%
Pentapeptides: EAYLD
Refseq NCBI	UniProt Accession	Protein names	Max Score	Total Score	Cover query	E Value	Identity
NP_001305748.1	A1L3W2 Q92514 Q5TFZ3	BRD4-interacting chromatin-remodeling complex-associated protein-like [Homo sapiens]	2021-07-19	2021-07-19	1	2021-09-05	100.00%
Pentapeptides: AYLDK
Refseq NCBI	UniProt Accession	Protein names	Max Score	Total Score	Cover query	E Value	Identity
NP_061903.2	Q9UMH2 Q8N3A1 Q63HN3 Q8IWW2 Q63HN0 Q7Z478 O75549	ATP-dependent RNA helicase DHX29 isoform 1 [Homo sapiens]	2021-03-19	2021-03-19	1	2021-04-08	100.00%
NP_064522.4	Q9NQ43 Q4V328 Q5HYG1 Q4V327 Q4V330 Q6N046 Q96DH8 A6NL78 Q3MJ75	GRIP1-associated protein 1 [Homo sapiens]	2021-03-19	2021-03-19	1	2021-04-08	100.00%
NP_078822.3	B2RN99 Q9H8M0 Q9H0T2 Q5W0B1 Q8TBY2	ORC ubiquitin ligase 1 [Homo sapiens]	2021-03-19	2021-03-19	1	2021-04-08	100.00%
NP_055152.1	Q9BWR8 Q13357 Q13356 Q8TAH2 A0A024R1C1	RING-type E3 ubiquitin-protein ligase PPIL2 isoform a [Homo sapiens]	2021-03-19	2021-03-19	1	2021-04-08	100.00%
NP_004762.2	Q6DKT9 O60882	matrix metalloproteinase-20 preproprotein [Homo sapiens]	2021-03-19	2021-03-19	1	2021-05-08	100.00%
NP_067055.2	Q9UF12	hydroxyproline dehydrogenase isoform 1 [Homo sapiens]	2021-03-19	2021-03-19	1	2021-05-08	100.00%
Pentapeptides: YLDKQ
Refseq NCBI	UniProt Accession	Protein names	Max Score	Total Score	Cover query	E Value	Identity
NP_001337091.1	-	testis-expressed protein 15 [Homo sapiens]	2021-02-20	36.1	1	2021-02-04	100.00%
NP_057538.1	Q96KX9 Q9BUI5 Q5J8M3 Q9P0T9 A8K3A9 A0A024R9N3 B4DJQ4	ER membrane protein complex subunit 4 isoform a [Homo sapiens]	2021-02-20	2021-02-20	1	2021-03-04	100.00%
Pentapeptides: LDKQS
Refseq NCBI	UniProt Accession	Protein names	Max Score	Total Score	Cover query	E Value	Identity
NP_001365118.1	Q96MR6 Q17RI9 A0A087WVY5 A6NKQ3 Q5TAI0	cilia- and flagella-associated protein 57 isoform c [Homo sapiens]	2021-05-18	2021-05-18	1	17	100.00%
NP_061878.3	B2RTV6 Q7L551 Q9NXC5 A0A024RA24 Q9H092 O75216	GATOR complex protein MIOS isoform 1 [Homo sapiens]	2021-05-18	2021-05-18	1	17	100.00%
NP_056449.1	Q96EK5 Q9BR89 A8K5M8 Q9Y428 Q9ULE1	KIF-binding protein [Homo sapiens]	2021-05-18	2021-05-18	1	17	100.00%
NP_036222.3	Q9ULG9 Q8WXY2 Q9UPN3 Q8WXY1 B1ALC5 Q96PK2 Q9H540 O75053 Q9UKP0 Q6ZSD7 E9PJT0	microtubule-actin cross-linking factor 1 [Homo sapiens]	2021-09-15	31.4	1	138	100.00%
Pentapeptides: DKQSD
Refseq NCBI	UniProt Accession	Protein names	Max Score	Total Score	Cover query	E Value	Identity
NP_001365386.1	B2RTR3 B7ZMH3 Q8TDJ6 O94938 F5GWF1 A0A024R5V2	dmX-like protein 2 isoform 4 [Homo sapiens]	2021-09-18	2021-09-18	1	12	100.00%
NP_061878.3	B2RTV6 Q7L551 Q9NXC5 A0A024RA24 Q9H092 O75216	GATOR complex protein MIOS isoform 1 [Homo sapiens]	2021-09-18	2021-09-18	1	12	100.00%
Pentapeptides: KQSDT
Refseq NCBI	UniProt Accession	Protein names	Max Score	Total Score	Cover query	E Value	Identity
NP_054878.5	Q69YI5 Q6ZS25 Q8N3R0 Q9C0D1 O75405 Q6IN64 Q9BYW2 Q8TCN0 Q5BKS9 Q6ZN53 O75397 Q9H696 Q17RW8 Q9NZW9	histone-lysine N-methyltransferase SETD2 isoform 1 [Homo sapiens]	2021-05-18	2021-05-18	1	17	100.00%
NP_004230.2	O15154 O95949 Q15643 B2RUT2 Q6MZL5 O14689	thyroid receptor-interacting protein 11 isoform 1 [Homo sapiens]	2021-05-18	2021-05-18	1	17	100.00%
NP_001170777.1	P19021 Q16252 Q54A45 O43211 Q86U53 O95080 Q9UCG0 Q16253 A6NMR0 Q8WVC7 A8K293	peptidyl-glycine alpha-amidating monooxygenase isoform e preproprotein [Homo sapiens]	2021-05-18	2021-05-18	1	17	100.00%
NP_054862.1	Q6WEX4 Q9NZQ7 Q2V8D5 Q66RK1 Q14CJ2 B4DU27 Q9NUZ5 B2RBA2	programmed cell death 1 ligand 1 isoform a precursor [Homo sapiens]	2021-05-18	2021-05-18	1	17	100.00%
Pentapeptides: QSDTQ
Refseq NCBI	UniProt Accession	Protein names	Max Score	Total Score	Cover query	E Value	Identity
NP_000042.3	Q93007 Q12758 A0A024R3C7 Q13315 O15429 Q9UCX7 Q16551 Q9NP02 B2RNX5	serine-protein kinase ATM isoform a [Homo sapiens]	2021-07-19	33.9	1	2021-09-05	100.00%
NP_001254479.2	A0A0A0MTS7	titin isoform IC [Homo sapiens]	2021-02-17	31.4	1	48	100.00%
Pentapeptides: DTQYV
Refseq NCBI	UniProt Accession	Protein names	Max Score	Total Score	Cover query	E Value	Identity
NP_001123554.1	A6H8Y2 O43157 Q6NY20 Q9UIV7 Q9UJ92 Q9UJ93	plexin-B1 precursor [Homo sapiens]	2021-02-20	2021-02-20	1	2021-02-04	100.00%
NP_057363.3	Q3B7I5 Q9ULB4	cadherin-9 preproprotein [Homo sapiens]	2021-02-20	2021-02-20	1	2021-02-04	100.00%
Pentapeptides: TQYVC
Refseq NCBI	UniProt Accession	Protein names	Max Score	Total Score	Cover query	E Value	Identity
NP_116215.1	A4D1P3 Q96K33 Q53GQ7 A6NNS4 Q969S0 Q8TCU7	UDP-xylose and UDP-N-acetylglucosamine transporter [Homo sapiens]	21.0	21.0	1	2021-01-02	100.00%
Pentapeptides: QYVCK
Refseq NCBI	UniProt Accession	Protein names	Max Score	Total Score	Cover query	E Value	Identity
Pentapeptides: YVCKR
Refseq NCBI	UniProt Accession	Protein names	Max Score	Total Score	Cover query	E Value	Identity
NP_002340.2	Q7Z575 O75913 Q59H44 Q53R46 Q53TF5 Q7Z577 O60449	lymphocyte antigen 75 precursor [Homo sapiens]	21.0	21.0	1	2021-01-02	100.00%
Pentapeptides: VCKRT
Refseq NCBI	UniProt Accession	Protein names	Max Score	Total Score	Cover query	E Value	Identity
NP_849155.2	A0A024RDJ7 B7Z488 Q96D95 B5ME52 Q86UD5 Q6ZMD8	sodium/hydrogen exchanger 9B2 isoform 1 [Homo sapiens]	2021-07-19	2021-07-19	1	6.0	100.00%
NP_005420.1	P49767 B2R9Q8	vascular endothelial growth factor C preproprotein [Homo sapiens]	2021-07-19	2021-07-19	1	6.0	100.00%
Pentapeptides: CKRTL
Refseq NCBI	UniProt Accession	Protein names	Max Score	Total Score	Cover query	E Value	Identity
NP_001156787.2	Q9UF56 A1A4E3	F-box/LRR-repeat protein 17 [Homo sapiens]	2021-07-19	2021-07-19	1	2021-09-05	100.00%
NP_000883.2	P03952 Q4W5C3 A6NH96 Q17RE9 A8K9A9 Q17RE8 B2R8H9	plasma kallikrein isoform 1 preproprotein [Homo sapiens]	2021-07-19	2021-07-19	1	2021-09-05	100.00%
NP_006446.1	Q9H4F6 Q92791 Q53GI6	endoplasmic reticulum protein SC65 precursor [Homo sapiens]	2021-07-19	2021-07-19	1	6.0	100.00%
NP_001317547.1	B3KSX0 Q9BSF6 Q9BSU6 D3DWM3 E9PJD7 Q6ZMK1	cysteine and histidine-rich protein 1 isoform 3 [Homo sapiens]	2021-07-19	2021-07-19	1	6.0	100.00%
NP_001116310.1	Q5CZ87 Q769K1 Q6IQ20	N-acyl-phosphatidylethanolamine-hydrolyzing phospholipase D isoform 1 [Homo sapiens]	2021-07-19	2021-07-19	1	6.0	100.00%
Pentapeptides: KRTLV
Refseq NCBI	UniProt Accession	Protein names	Max Score	Total Score	Cover query	E Value	Identity
NP_001268885.1	Q9H4V9 Q5VT59 Q9H4V8 Q9H4W0 Q9H4W3 Q7Z408 Q9H4W4 Q8N963 Q9H4V7 Q9H4W2 Q9HCY7 Q96Q03 Q9HCY5 Q9HCY6 B1AM50 Q9H4W1 E7EUA6	CUB and sushi domain-containing protein 2 isoform 1 [Homo sapiens]	2021-05-18	2021-05-18	1	17	100.00%
NP_056019.1	Q9UPZ6	thrombospondin type-1 domain-containing protein 7A precursor [Homo sapiens]	2021-05-18	2021-05-18	1	17	100.00%
NP_064693.2	O60707 O60706	ATP-binding cassette sub-family C member 9 isoform SUR2B [Homo sapiens]	2021-05-18	2021-05-18	1	17	100.00%
NP_055839.3	Q6PJK9 Q9UIA9 Q8NEK7 O94846	exportin-7 isoform b [Homo sapiens]	2021-05-18	2021-05-18	1	17	100.00%
NP_001131141.1	Q0VAJ5 Q9H084 Q6ZRL0 Q0VAJ4 Q86UV0 A2A2Z0 A6PVM2 A5PLK6 A6PVM3	regulator of G-protein signaling protein-like isoform 1 [Homo sapiens]	2021-05-18	2021-05-18	1	17	100.00%
NP_005467.1	B7Z372 F5H499 D3DRP7 A6PZH2 A7UNU7 Q9Y223 B2R6E1 Q0VA94 A6PZH3 B7Z428 H0YFA7	bifunctional UDP-N-acetylglucosamine 2-epimerase/N-acetylmannosamine kinase isoform 2 [Homo sapiens]	2021-05-18	2021-05-18	1	17	100.00%
NP_079316.2	Q494T8 Q8TCF4 Q8N883 Q9BSN8	zinc finger protein 614 [Homo sapiens]	2021-05-18	47.7	1	17	100.00%
NP_054879.3	Q8N391 B3KRC5 Q9H000 A6NIA2 Q9NRY1 B4DPR4 Q96BD4 Q9BUY2	probable E3 ubiquitin-protein ligase makorin-2 isoform 1 [Homo sapiens]	2021-05-18	2021-05-18	1	17	100.00%
NP_001243370.1	Q8N0V9 Q8IZ33 Q8N9M1	uncharacterized protein C19orf47 isoform 2 [Homo sapiens]	2021-05-18	2021-05-18	1	17	100.00%
NP_001014980.1	Q5EBL5 Q5T7M4	adipolin precursor [Homo sapiens]	2021-05-18	2021-05-18	1	17	100.00%
Pentapeptides: RTLVD
Refseq NCBI	UniProt Accession	Protein names	Max Score	Total Score	Cover query	E Value	Identity
NP_001353361.1	A0A024R6M2 Q9H3F1 Q8N6W1 Q9NWP1 Q69YK6 Q86YI7 Q6IN85 Q8IVG1 Q9H7U8 Q86U23 Q9NV01	serine/threonine-protein phosphatase 4 regulatory subunit 3A isoform 4 [Homo sapiens]	2021-09-18	2021-09-18	1	12	100.00%
NP_938204.2	Q9C0G9 Q8IY22	C-Maf-inducing protein isoform C-Mip [Homo sapiens]	2021-09-18	2021-09-18	1	12	100.00%
NP_055192.1	A4VCI0 Q9BVX1 Q99543	dnaJ homolog subfamily C member 2 isoform 1 [Homo sapiens]	2021-09-18	2021-09-18	1	12	100.00%
NP_588609.1	Q8ND53 Q6UX21 A0A024R6U0 Q96DX4	RING finger and SPRY domain-containing protein 1 isoform 1 precursor [Homo sapiens]	2021-09-18	2021-09-18	1	12	100.00%
NP_056963.2	A8K0F2 Q9NS41 Q59GW3 O43173 Q6B085	sia-alpha-2,3-Gal-beta-1,4-GlcNAc-R:alpha 2,8-sialyltransferase [Homo sapiens]	2021-09-18	2021-09-18	1	12	100.00%
NP_037451.1	B3KQG3 Q9Y5Z9 Q53GX3 Q5THD4	ubiA prenyltransferase domain-containing protein 1 isoform 1 [Homo sapiens]	2021-09-18	2021-09-18	1	12	100.00%
Pentapeptides: TLVDR
Refseq NCBI	UniProt Accession	Protein names	Max Score	Total Score	Cover query	E Value	Identity
NP_000531.2	Q9NPK1 Q16314 Q16368 P21817 Q9P1U4	ryanodine receptor 1 isoform 1 [Homo sapiens]	2021-09-18	2021-09-18	1	12	100.00%
NP_002891.1	Q5VSR0 Q0QD34 P10745 Q8IXN0	retinol-binding protein 3 precursor [Homo sapiens]	2021-09-18	2021-09-18	1	12	100.00%
NP_000205.1	Q99740 Q15816 P78504 E9PCF9 O14902 O15122 A0AV43 B4DYR1	protein jagged-1 precursor [Homo sapiens]	2021-09-18	2021-09-18	1	12	100.00%
NP_653299.4	Q96LS3 B4DL62 Q8N283 B4DFX6 A6NEU0 Q3MJ10	ankyrin repeat domain-containing protein 35 isoform 1 [Homo sapiens]	2021-09-18	2021-09-18	1	12	100.00%
NP_002970.2	P22307 F2Z3J1 Q16622 B2R761 A6NM69 B4DGJ9 Q6NXF4 Q99430 Q5VVZ1 A0A384NY87 C9JC79 B4DHP6 D3DQ37 E1B6W5 Q15432 Q59HG9	non-specific lipid-transfer protein isoform 1 precursor [Homo sapiens]	2021-09-18	2021-09-18	1	12	100.00%
NP_001357587.1	B7Z7C9 Q96EM9 A6NHF2 B2R865 F8W1Q3 P43251 B4DFX1 B4DLJ9	biotinidase isoform 1 precursor [Homo sapiens]	2021-09-18	2021-09-18	1	12	100.00%
NP_037451.1	B3KQG3 Q9Y5Z9 Q53GX3 Q5THD4	ubiA prenyltransferase domain-containing protein 1 isoform 1 [Homo sapiens]	2021-09-18	2021-09-18	1	12	100.00%
Pentapeptides: LVDRG
Refseq NCBI	UniProt Accession	Protein names	Max Score	Total Score	Cover query	E Value	Identity
NP_001010870.1	O60522 B3KWU2 Q5HYB1 F5H5M3 Q5VTS4 Q6ZMX5	tudor domain-containing protein 6 isoform 1 [Homo sapiens]	2021-05-18	2021-05-18	1	17	100.00%
NP_065863.2	B7Z9U8 Q9P2F2 Q96HP0 A6H8X5 Q7Z7P4	dedicator of cytokinesis protein 6 isoform 1 [Homo sapiens]	2021-05-18	2021-05-18	1	17	100.00%
NP_001002814.2	J3KNP0 Q6WKZ6 Q86YV4 Q307T1 Q9H642 Q6AZK4 Q6WKZ2 Q6WKZ4 Q8TDL1	rab11 family-interacting protein 1 isoform 3 [Homo sapiens]	2021-05-18	2021-05-18	1	17	100.00%
NP_001035.1	Q01959 A2RUN4 Q14996	sodium-dependent dopamine transporter [Homo sapiens]	2021-05-18	2021-05-18	1	17	100.00%
NP_002970.2	P22307 F2Z3J1 Q16622 B2R761 A6NM69 B4DGJ9 Q6NXF4 Q99430 Q5VVZ1 A0A384NY87 C9JC79 B4DHP6 D3DQ37 E1B6W5 Q15432 Q59HG9	non-specific lipid-transfer protein isoform 1 precursor [Homo sapiens]	2021-05-18	2021-05-18	1	17	100.00%
NP_683695.1	Q8NEX9 B3KVB4	short-chain dehydrogenase/reductase family 9C member 7 [Homo sapiens]	2021-05-18	2021-05-18	1	17	100.00%
NP_981951.2	D6RJI1 Q8N8D8 Q68D91 Q8IY16 B3KY36	metallo-beta-lactamase domain-containing protein 2 [Homo sapiens]	2021-05-18	2021-05-18	1	17	100.00%
Pentapeptides: VDRGW
Refseq NCBI	UniProt Accession	Protein names	Max Score	Total Score	Cover query	E Value	Identity
Pentapeptides: DRGWG
Refseq NCBI	UniProt Accession	Protein names	Max Score	Total Score	Cover query	E Value	Identity
NP_055087.2	Q14F51 Q9UKP4 Q6P7J9 Q9UFZ4	A disintegrin and metalloproteinase with thrombospondin motifs 7 preproprotein [Homo sapiens]	2021-06-20	2021-06-20	1	2021-09-02	100.00%
NP_112217.2	A5D6V6 P58397 Q6UWL3 A2RRN9	A disintegrin and metalloproteinase with thrombospondin motifs 12 isoform 1 preproprotein [Homo sapiens]	2021-06-20	2021-06-20	1	2021-09-02	100.00%
NP_981961.2	Q07899 Q07901 Q07898 Q86VB7 C9JIG2 Q2VLH7 Q07900	scavenger receptor cysteine-rich type 1 protein M130 isoform b precursor [Homo sapiens]	2021-06-20	2021-06-20	1	2021-09-02	100.00%
Pentapeptides: RGWGN
Refseq NCBI	UniProt Accession	Protein names	Max Score	Total Score	Cover query	E Value	Identity
NP_777601.3	Q9NR16 C9JHR7 B4E0G7 Q6UWC2 E7EVK4 Q2M3B7	scavenger receptor cysteine-rich type 1 protein M160 isoform 2 precursor [Homo sapiens]	2021-06-20	54.9	1	2021-09-02	100.00%
NP_115992.1	Q2EHP2 Q6IPL7 D6W5J1 Q96RS1 P58215	lysyl oxidase homolog 3 isoform 1 precursor [Homo sapiens]	2021-06-20	2021-06-20	1	3.0	100.00%

## Sheet: 126-133
Pentapeptides: TGKSI
Refseq NCBI	UniProt Accession	Protein names	Max Score	Total Score	Cover query	E Value	Identity
NP_001135389.1	Q6ZU69 A8MVW7 B4DY95	protein FAM205A [Homo sapiens]	17.6	17.6	1	34	100.00%
NP_004126.1	E9PDD5 Q9BUU5 P51553	isocitrate dehydrogenase [NAD] subunit gamma, mitochondrial isoform a precursor [Homo sapiens]	17.6	17.6	1	34	100.00%
NP_005267.2	F8W1L5 A0A024R138 Q8N1B0 P21695	glycerol-3-phosphate dehydrogenase [NAD(+)], cytoplasmic isoform 1 [Homo sapiens]	17.6	17.6	1	34	100.00%
NP_003590.1	Q5TAV9 O76066 Q86VN7 A6NKG9 A0A024RD67 O75486 B2R9Q5	transcription initiation protein SPT3 homolog isoform 1 [Homo sapiens]	17.6	17.6	1	34	100.00%
NP_001254479.2	A0A0A0MTS7	titin isoform IC [Homo sapiens]	2021-06-14	43.5	1	397	100.00%
Pentapeptides: GKSIQ
Refseq NCBI	UniProt Accession	Protein names	Max Score	Total Score	Cover query	E Value	Identity
NP_612429.2	Q7Z358 Q8N3G4 Q7Z343 Q7Z3G0 Q86WQ6 Q7Z394 Q8IYY1 Q96EX9 Q5BKX7 Q8IVF2	protein AHNAK2 isoform 1 [Homo sapiens]	18.0	243	1	24	100.00%
NP_001374773.1	E7EPN9 Q9HA05 Q6PD54 Q9H2N2 Q9NSM8 Q9Y520 Q49A39 Q9NXL3 Q05DM8 Q9UF29 Q9UPQ6	protein PRRC2C isoform 2 [Homo sapiens]	18.0	18.0	1	24	100.00%
NP_065935.3	Q6WG75 A7E2Y1 Q9NWE2 Q6NT57 Q96I57 Q6NT44 Q9P216 Q5JVW7	myosin-7B [Homo sapiens]	18.0	18.0	1	24	100.00%
NP_001254514.1	C9JZD7 C9JRY8 Q8TC00 Q5XX13 Q9H0F0	F-box/WD repeat-containing protein 10 isoform 1 [Homo sapiens]	18.0	18.0	1	24	100.00%
NP_113607.1	Q8IUL4 D3DN54 B3KNR2 Q8NAZ8 Q9BYH8	NF-kappa-B inhibitor zeta isoform a [Homo sapiens]	18.0	18.0	1	24	100.00%
NP_001163873.1	Q8NG56 B9EGL8 Q86Y33 C9JHE9 B7WNV8 C9J6X8 Q86Y32 C9JKL5 Q8IUZ8 Q8N1S1 Q86Y31	cell division cycle protein 20 homolog B isoform 3 [Homo sapiens]	18.0	18.0	1	24	100.00%
NP_057524.3	A8KA53 Q8IV63 Q502Y2 Q9P2V8 A6NEG5 A0A024QZI4	inactive serine/threonine-protein kinase VRK3 isoform 1 [Homo sapiens]	18.0	18.0	1	24	100.00%
NP_945316.1	Q15251 P12272 Q6FH74 A0A024RB29	parathyroid hormone-related protein isoform 1 preproprotein [Homo sapiens]	18.0	18.0	1	24	100.00%
NP_112218.2	A8K7L1 Q9BXR5 D1CS22 Q5FWG4 Q32MI7 Q6UXL3 D1CS21 B3Y668 Q32MI8 A0A024R9W4	toll-like receptor 10 isoform a [Homo sapiens]	2021-05-15	2021-01-30	1	197	100.00%
NP_000607.1	Q5U066 A0A4Y5UGE4 B2R737 P01730 B4DT49 D3DUS5 Q4ZGK2 Q9UDE5	T-cell surface glycoprotein CD4 isoform 1 precursor [Homo sapiens]	2021-05-15	31.0	1	197	100.00%
Pentapeptides: KSIQP
Refseq NCBI	UniProt Accession	Protein names	Max Score	Total Score	Cover query	E Value	Identity
NP_001280012.1	A0AVI2 Q17RH2 Q6ZU24 A0A096LNV2 Q2NNQ7	fer-1-like protein 5 [Homo sapiens]	18.9	18.9	1	12	100.00%
NP_612429.2	Q7Z358 Q8N3G4 Q7Z343 Q7Z3G0 Q86WQ6 Q7Z394 Q8IYY1 Q96EX9 Q5BKX7 Q8IVF2	protein AHNAK2 isoform 1 [Homo sapiens]	2021-09-15	222	1	138	100.00%
NP_005076.3	P35658 A6NFQ0 Q3KQZ0 Q75R47 Q15010 Q5JUP7 Q86XD3	nuclear pore complex protein Nup214 isoform 2 [Homo sapiens]	2021-09-15	31.0	1	138	100.00%
NP_114412.2	Q8N5A9 Q86WH6 Q86WH7 Q8TCK6 Q9H2L5 Q86WH5	ras association domain-containing protein 4 [Homo sapiens]	2021-09-15	31.4	1	139	100.00%
NP_001373054.1	Q2A664 Q8NHN4 Q8NHN0 Q8NHN2 Q8NHN5 Q8NHN8 Q96AA2 Q5T7G8 Q5VSU2 Q8NHN3 Q5VST9 Q9HCD3 Q8NHN7 Q8NHN9 Q9HCL6 A6NGQ3 Q8NHN6 Q5T7G9 Q86YC7 H3BPX2 Q8NHN1	obscurin isoform c [Homo sapiens]	2021-05-15	2021-08-28	1	196	100.00%
Pentapeptides: SIQPE
Refseq NCBI	UniProt Accession	Protein names	Max Score	Total Score	Cover query	E Value	Identity
NP_001335937.1	A2A3E9 A0A1B0GVB6 B1AMZ2 B4DYD4 E9PCC3 A0A2R8Y8B5 Q5VUS0 Q6DHV5 A6NCD4 B4DG41	protein CC2D2B isoform 3 [Homo sapiens]	19.3	19.3	1	8.4	100.00%
NP_001317041.1	Q86V20 O95885 Q9H991	shieldin complex subunit 2 isoform 1 [Homo sapiens]	19.3	19.3	1	8.4	100.00%
NP_659422.2	Q86UP1 D3DS44 Q86UP0 Q9NT84	cadherin-24 isoform 2 precursor [Homo sapiens]	19.3	19.3	1	8.4	100.00%
NP_006336.3	Q7Z5I7 A0A0S2Z514 Q6PML9 Q4W5B6 Q8TBB2 Q9Y6R2	zinc transporter 9 [Homo sapiens]	19.3	19.3	1	8.4	100.00%
NP_056238.2	Q9Y389 Q9NRN7 Q9UG80 B2R6D1 Q9C068 Q9P0Q3 B4DDW7	L-aminoadipate-semialdehyde dehydrogenase-phosphopantetheinyl transferase [Homo sapiens]	19.3	19.3	1	8.5	100.00%
NP_001096078.1	A7DZQ2 A7DZQ1 Q69YT0 A6NMZ7 A7DZQ0	collagen alpha-6(VI) chain precursor [Homo sapiens]	2021-09-15	2021-08-28	1	138	100.00%

## Sheet: 146-163
Pentapeptides: SQHSG
Refseq NCBI	UniProt Accession	Protein names	Max Score	Total Score	Cover query	E Value	Identity
NP_001138890.1	Q96AY4 O95929 Q9NTE4 Q9Y3S5 K7ZRV2 Q5W189 Q9UPV8 Q9UGG5 O95928 Q9UG31	tetratricopeptide repeat protein 28 isoform 1 [Homo sapiens]	18.0	18.0	1	24	100.00%
NP_998754.1	Q9C0I2 Q96Q37 Q70E73	ras-associated and pleckstrin homology domains-containing protein 1 isoform 1 [Homo sapiens]	18.0	18.0	1	24	100.00%
NP_056107.1	A0FGR7 Q9Y416 A0A024RB17 A8K2S2 Q9BSJ8 O94848 Q6PJN4 Q9H6J1 Q9H6W2	extended synaptotagmin-1 isoform 2 [Homo sapiens]	18.0	18.0	1	24	100.00%
NP_004930.1	A3RJH1 B4DME8 B4DPN6 Q92499	ATP-dependent RNA helicase DDX1 [Homo sapiens]	18.0	18.0	1	24	100.00%
NP_072093.2	Q8IZ08 Q86SM3 Q7Z604 Q8NH39	G-protein coupled receptor 135 [Homo sapiens]	18.0	18.0	1	24	100.00%
NP_001004473.1	Q6IFS2 A0A126GV64 Q8NGX5	olfactory receptor 10K1 [Homo sapiens]	18.0	18.0	1	24	100.00%
NP_077284.2	B2RDZ3 Q9H674 Q6UWP2 A0A0U5BLD0 A0A024R0T1 Q9BUC7	dehydrogenase/reductase SDR family member 11 precursor [Homo sapiens]	18.0	18.0	1	24	100.00%
NP_848129.1	Q5T752	late cornified envelope protein 1D [Homo sapiens]	18.0	2021-05-30	1	25	100.00%
NP_003473.3	O14686 Q6PIA1 Q59FG6 O14687	histone-lysine N-methyltransferase 2D [Homo sapiens]	2021-05-15	2021-08-28	1	196	100.00%
NP_001358118.1	Q5VYM8 Q4LE73 O14795 Q2NKJ5	protein unc-13 homolog B isoform 6 [Homo sapiens]	2021-05-15	2021-09-25	1	196	100.00%
NP_705838.3	Q8N3S4 Q2NKX1 Q69YQ9 Q9UK88 Q69YQ8 Q6P5U3 Q7Z4I1 Q8N3K9 A0PJB7 Q86T49 Q8N3S7 Q86T34 Q2T9G9 Q8NAG8 Q05CT4 Q6P517	cardiomyopathy-associated protein 5 [Homo sapiens]	2021-05-15	2021-07-26	1	196	100.00%
NP_001184033.1	Q13744 Q6UBD1 Q9UMA3 Q14845 Q03164 Q13743 Q16364 Q9UD94 Q59FF2 E9PQG7 Q9HBJ3	histone-lysine N-methyltransferase 2A isoform 1 [Homo sapiens]	2021-05-15	2021-07-26	1	196	100.00%
NP_001268885.1	Q9H4V9 Q5VT59 Q9H4V8 Q9H4W0 Q9H4W3 Q7Z408 Q9H4W4 Q8N963 Q9H4V7 Q9H4W2 Q9HCY7 Q96Q03 Q9HCY5 Q9HCY6 B1AM50 Q9H4W1 E7EUA6 Q53TY4	CUB and sushi domain-containing protein 2 isoform 1 [Homo sapiens]	2021-05-15	2021-05-25	1	196	100.00%
NP_077719.2	Q6IQ50 Q9UFD5 Q04721 Q5T3X7 Q99734 Q9H240	neurogenic locus notch homolog protein 2 isoform 1 preproprotein [Homo sapiens]	2021-05-15	31.0	1	197	100.00%
NP_660093.2	Q9NUZ6 A7E2D6 Q8TDE9 Q8IVK5 Q8IVK6 Q8NHD0 Q9NVM7 Q8IVK7 Q8IVK8 Q8IVK3 Q8IVL1 A6NEC1 Q96B30 Q9P2C8 Q8NHC9 Q8TDF0 Q8TEB3 Q8IVK4	neuron navigator 2 isoform 2 [Homo sapiens]	2021-05-15	2021-09-25	1	197	100.00%
NP_001341364.1	D6RIA3	uncharacterized protein C4orf54 [Homo sapiens]	2021-05-15	2021-02-27	1	197	100.00%
NP_619727.2	A2RRB4 Q96QH3 Q9UN18 E9PHR7 O95693 A6H8V5 Q969Q8 O94916 Q7LA65	nuclear factor of activated T-cells 5 isoform b [Homo sapiens]	2021-05-15	42.2	1	197	100.00%
NP_001123917.1	Q68DA6 Q96E36 Q96PW1 P28290 Q8NEN5 Q8N263 A8K6T0 Q8N1L3 Q8N7H2 Q7Z7L2	protein ITPRID2 isoform 1 [Homo sapiens]	2021-05-15	2021-02-27	1	197	100.00%
NP_444279.2	Q8N137 A6NHQ1 Q69YV7 Q8WXV3 Q331K3 Q96CQ7 Q9C060 Q8NCB8	centrobin isoform alpha [Homo sapiens]	2021-05-15	2021-09-25	1	197	100.00%
Pentapeptides: QHSGM
Refseq NCBI	UniProt Accession	Protein names	Max Score	Total Score	Cover query	E Value	Identity
NP_001129198.1	A4K385 Q6NT76 A8K3R8 Q9H701 Q3Y6P1 D3DSU0 B4DHY5 Q96GS5	homeobox-containing protein 1 isoform 1 [Homo sapiens]	2021-02-20	2021-02-20	1	2021-02-04	100.00%
Pentapeptides: HSGMI
Refseq NCBI		Protein names	Max Score	Total Score	Cover query	E Value	Identity
NP_000205.1	Q99740 Q15816 P78504 E9PCF9 O14902 O15122 A0AV43 B4DYR1	protein jagged-1 precursor [Homo sapiens]	2021-02-20	2021-02-20	1	2021-02-04	100.00%
Pentapeptides: SGMIV
Refseq NCBI	UniProt Accession	Protein names	Max Score	Total Score	Cover query	E Value	Identity
NP_001122312.1	B0FYA3 Q59GD8 Q13916 Q13931 Q9UDC3 Q71UT1 Q01668	voltage-dependent L-type calcium channel subunit alpha-1D isoform b [Homo sapiens]	2021-03-19	2021-03-19	1	2021-04-08	100.00%
NP_001612.1	A4D130 Q13728 A0A024R9Z8 P35869 Q13804 Q13803	aryl hydrocarbon receptor [Homo sapiens]	2021-03-19	2021-03-19	1	2021-04-08	100.00%
NP_076870.1	Q9UH73 Q8IW11	transcription factor COE1 isoform 2 [Homo sapiens]	2021-03-19	2021-03-19	1	2021-04-08	100.00%
NP_150094.5	Q59FF8 Q96RM4 Q96PZ7 Q96QU9 Q0H0J5 A0A0U1RQY1	CUB and sushi domain-containing protein 1 precursor [Homo sapiens]	2021-08-16	2021-02-27	1	68	100.00%
Pentapeptides: GMIVN
Refseq NCBI	UniProt Accession	Protein names	Max Score	Total Score	Cover query	E Value	Identity
NP_003733.2	Q9UNB2 O95342 Q53TL2	bile salt export pump [Homo sapiens]	2021-02-20	2021-02-20	1	2021-02-04	100.00%
Pentapeptides: MIVND
Refseq NCBI	UniProt Accession	Protein names	Max Score	Total Score	Cover query	E Value	Identity
NP_056045.2	Q96L70 A7E2A5 Q9Y4E4 Q8WZ64 Q96P49 Q4W5D2 Q7Z2L5	arf-GAP with Rho-GAP domain, ANK repeat and PH domain-containing protein 2 [Homo sapiens]	21.0	21.0	1	2021-01-02	100.00%
NP_001311347.1	Q9P0K1 O75076 Q08AL8 Q9UIA1 Q9P0K2 O75075 Q9UKK2	disintegrin and metalloproteinase domain-containing protein 22 isoform 7 precursor [Homo sapiens]	21.0	21.0	1	2021-01-02	100.00%
NP_003803.1	A2RU59 A0A024R3W8 O75077	disintegrin and metalloproteinase domain-containing protein 23 preproprotein [Homo sapiens]	21.0	21.0	1	2021-01-02	100.00%
Pentapeptides: VNDTG
Refseq NCBI	UniProt Accession	Protein names	Max Score	Total Score	Cover query	E Value	Identity
NP_001317168.1	G3V1L9	tight junction protein ZO-1 isoform e [Homo sapiens]	2021-05-18	2021-05-18	1	17	100.00%
NP_776160.2	Q5JPD8 Q495A1 Q6MZS2 Q495A3 Q8N877	T-cell immunoreceptor with Ig and ITIM domains precursor [Homo sapiens]	2021-05-18	2021-05-18	1	17	100.00%
NP_116750.1	Q9BZA7 Q70LU0 Q96RV4 Q2TJH3 Q5JVZ0 Q70LS7 Q9BZA6 Q9P2M0 Q9H4E0 Q2TJH0 Q70LS8 Q70LU1 Q2TJH1 Q70LR8 Q70LT7 Q70LT8 Q96RW0 A6NIQ4 Q70LS9 Q70LT9 Q9P2X5	protocadherin-11 X-linked isoform c precursor [Homo sapiens]	2021-09-15	31.4	1	138	100.00%
NP_116755.1	Q70LR8 Q70LS1 Q9BZA8 Q70LS0 Q70LS5 Q70LS2 Q8WY34 Q70LR6 Q9BZA9 Q9H4E1 Q70LS3 Q70LR4 Q70LS4	protocadherin-11 Y-linked isoform c precursor [Homo sapiens]	2021-09-15	31.4	1	138	100.00%
Pentapeptides: NDTGH
Refseq NCBI	UniProt Accession	Protein names	Max Score	Total Score	Cover query	E Value	Identity
NP_061322.2	P43243 D3DQC3 Q9H4N1 Q9UHW0 B7ZAV5 Q9UQ27 A0A0R4J2E8	matrin-3 isoform a [Homo sapiens]	2021-03-19	2021-03-19	1	2021-04-08	100.00%
NP_597716.1	Q8TF19 Q6UXH8 Q6MZX5 Q86SS2	collagen and calcium-binding EGF domain-containing protein 1 precursor [Homo sapiens]	2021-03-19	2021-03-19	1	2021-05-08	100.00%
Pentapeptides: TGHET
Refseq NCBI	UniProt Accession	Protein names	Max Score	Total Score	Cover query	E Value	Identity
NP_996816.3	Q6S362 Q9NS27 O75445 Q5VVM9	usherin isoform B precursor [Homo sapiens]	2021-09-15	2021-04-28	1	138	100.00%
NP_001157745.1	E7ENI0 Q8IWI9 F5H7K2 Q9H9N7 B9EGR5 Q9H8R3 Q9Y4E9 Q9UG69	MAX gene-associated protein isoform 1 [Homo sapiens]	2021-09-15	2021-04-28	1	138	100.00%
NP_001336207.1	O15084 Q29RW6 Q3B857 Q6ULS0 Q6ZT57 A0A024R2I9 B4DES5 Q1WWL4	serine/threonine-protein phosphatase 6 regulatory ankyrin repeat subunit A isoform d [Homo sapiens]	2021-09-15	47.7	1	138	100.00%
Pentapeptides: GHETD
Refseq NCBI	UniProt Accession	Protein names	Max Score	Total Score	Cover query	E Value	Identity
NP_036458.2	Q9UPY8 B7WPK5 Q6FI15 Q9BZP8 Q6FHB0 O00265 Q9BZP7	microtubule-associated protein RP/EB family member 3 [Homo sapiens]	2021-03-19	2021-03-19	1	2021-05-08	100.00%
NP_000050.3	O00183 Q5TBJ7 O15008 Q13879 P51587	breast cancer type 2 susceptibility protein [Homo sapiens]	2021-08-16	2021-07-29	1	68	100.00%
Pentapeptides: HETDE
Refseq NCBI	UniProt Accession	Protein names	Max Score	Total Score	Cover query	E Value	Identity
NP_001073884.1	Q0D2M1 Q2NKQ7 Q9BR70 O15042 A0PJ60	U2 snRNP-associated SURP motif-containing protein isoform 1 [Homo sapiens]	2021-02-20	2021-02-20	1	2021-02-04	100.00%
NP_878918.2	Q8WXH1 I6XXQ5 B4DND7 Q540G1 Q8WWW4 Q8WXH0 Q9UFQ4 Q8NF49 Q8TER7 Q6MZP0 Q8WWW5 Q9Y4R1 Q86YP9 Q8N1S3 Q9NU50 Q9Y2L4 B4DPR6 Q8WWW3	nesprin-2 isoform 5 [Homo sapiens]	2021-03-16	31.0	1	97	100.00%
NP_060649.3	Q6VMQ6 Q4G0T9 G3V1U0 Q9NWC2 Q6P3T3 Q9NVJ9 B3KQF8 Q86XW5 Q9Y4X8 A0A024RAY1 F5GX74 B3KNI7	activating transcription factor 7-interacting protein 1 isoform 2 [Homo sapiens]	2021-03-16	31.4	1	97	100.00%
Pentapeptides: ETDEN
Refseq NCBI	UniProt Accession	Protein names	Max Score	Total Score	Cover query	E Value	Identity
NP_001026.2	Q5T3P2 Q15411 Q546N8 Q92736	ryanodine receptor 2 [Homo sapiens]	2021-07-19	2021-07-19	1	2021-09-05	100.00%
NP_000867.3	P11717 Q7Z7G9 Q96PT5	cation-independent mannose-6-phosphate receptor precursor [Homo sapiens]	2021-07-19	2021-07-19	1	2021-09-05	100.00%
NP_054733.2	O94884 O75643 Q6NZY0 Q9H7S0 Q6PX59 Q8NBE6 Q96IF2	U5 small nuclear ribonucleoprotein 200 kDa helicase [Homo sapiens]	2021-07-19	2021-07-19	1	2021-09-05	100.00%
NP_001239031.1	B7ZMI0 Q5T4J3 O75037 B2RP62	kinesin-like protein KIF21B isoform 3 [Homo sapiens]	2021-07-19	2021-07-19	1	2021-09-05	100.00%
NP_071394.2	Q6P6H5 A6NFL4 Q2KHM3 Q5VYG0 Q1RMC6 Q8IWI1 Q9HAW4	claspin isoform 1 [Homo sapiens]	2021-07-19	36.1	1	2021-09-05	100.00%
NP_689943.4	Q6ZMY4 Q5SZD6 Q8NB47 Q96NH3 Q5SZM6 Q6ZUR7	protein broad-minded isoform 1 [Homo sapiens]	2021-07-19	2021-07-19	1	2021-09-05	100.00%
NP_001317041.1	Q86V20 O95885 Q9H991	shieldin complex subunit 2 isoform 1 [Homo sapiens]	2021-07-19	2021-07-19	1	2021-09-05	100.00%
NP_057457.1	Q9NRF4 Q9NRK1 Q9NZC5 Q5MYT5 Q9NRF6 Q9NZC7 A8K323 Q96RF2 Q9BTT8 Q9NPC9 Q96KM3 Q9NRF5 A0A411HBC7	WW domain-containing oxidoreductase isoform 1 [Homo sapiens]	2021-07-19	2021-07-19	1	6.0	100.00%
NP_061914.3	Q96EX4 B3KTA0 Q96CC5 Q96K40 Q3KR06 Q5TF50 Q9UGC7 Q5TF44	peptide chain release factor 1-like, mitochondrial isoform 1 [Homo sapiens]	2021-07-19	2021-07-19	1	6.0	100.00%
NP_001254479.2	A0A0A0MTS7	titin isoform IC [Homo sapiens]	2021-03-16	31.4	1	97	100.00%
NP_001361665.1	Q5TF24 Q8N8J3 E7ERU0 Q9UN10 Q13775 F6QMI7 Q03001 B4DSS9 Q6P0N6 B4DGY0 E9PHM6 Q5TF23 Q96QT5 Q9UGD8 Q8WXK8 Q8WXK9 Q96J76 O94833 Q5TBT2 B7Z3H1 Q96AK9 Q96DQ5 Q12825 Q13266 Q9H555 Q9UGD7 Q5TBT0	dystonin isoform 4 [Homo sapiens]	2021-03-16	2021-03-29	1	97	100.00%
NP_001297083.1	-	ankyrin repeat domain-containing protein 36C [Homo sapiens]	2021-03-16	32.7	1	97	100.00%
NP_056288.2	Q86XA9 Q68DD8 Q6P3S5 Q9NXB7 Q9UFQ3 F5H619 Q6P5R9 Q9H8D7 Q9P2N0	HEAT repeat-containing protein 5A [Homo sapiens]	2021-03-16	31.0	1	97	100.00%
NP_001341516.1	A0A494C0M0 Q9HCD1 B4E3I8 A6QL64 Q86X62 Q6UX02	ankyrin repeat domain-containing protein 36A isoform 1 [Homo sapiens]	2021-03-16	32.7	1	97	100.00%

## Sheet: 193-197
Pentapeptides: RTLGD
Refseq NCBI	UniProt Accession	Protein names	Max Score	Total Score	Cover query	E Value	Identity
NP_203699.1	Q16126 Q9NUB7 Q49AM6 P29400 Q16006 Q7Z700 A7MBN3 Q6LD84	collagen alpha-5(IV) chain isoform 2 precursor [Homo sapiens]	2021-05-18	2021-05-18	1	17	100.00%
NP_005018.2	O00459 Q9UPH9 Q5EAT5	phosphatidylinositol 3-kinase regulatory subunit beta [Homo sapiens]	2021-05-18	2021-05-18	1	17	100.00%
NP_945343.1	Q6XYQ8 Q495U2	synaptotagmin-10 [Homo sapiens]	2021-05-18	2021-05-18	1	17	100.00%
NP_003587.1	A0A024RDK9 Q6FGM7 O60507 A4D2M0	protein-tyrosine sulfotransferase 1 [Homo sapiens]	2021-05-18	2021-05-18	1	17	100.00%

## Sheet: 218-240
Pentapeptides: FHDIP
Refseq NCBI	UniProt Accession	Protein names	Max Score	Total Score	Cover query	E Value	Identity
NP_997191.2	E7EP56 Q6ZRT4 Q9UF31 Q8NDI6 Q5VU65 Q5T4L7 Q6ZU81 Q6ZRN1	nuclear pore membrane glycoprotein 210-like isoform 1 precursor [Homo sapiens]	21.0	21.0	1	2021-01-02	100.00%
NP_789845.1	Q9H0T0 I6L9B6 F8WDN9 Q6PG51 Q8TBW0 Q96E55 Q9P033 Q9ULX0 Q9H2U2 Q9NX37 B4DLP7 Q4W5E9	inorganic pyrophosphatase 2, mitochondrial isoform 1 precursor [Homo sapiens]	21.0	38.6	1	2021-01-02	100.00%
NP_066952.1	Q9Y5B1 Q6P7P4 Q5SQT7 Q15181 Q2M348 V9HWB5 Q9UQJ5	inorganic pyrophosphatase [Homo sapiens]	21.0	21.0	1	2021-01-02	100.00%
NP_444267.1	Q9BY62 B5BUM0 Q9BY64 Q9BY63	UDP-glucuronosyltransferase 2B28 isoform 1 precursor [Homo sapiens]	2021-06-17	31.0	1	34	100.00%
Pentapeptides: HDIPL
Refseq NCBI	UniProt Accession	Protein names	Max Score	Total Score	Cover query	E Value	Identity
NP_001352957.1	A6NGI2 Q92816 Q8N7R9 Q8WXK2 Q6ZR08 Q6ZTR8	dynein heavy chain 12, axonemal isoform 4 [Homo sapiens]	2021-02-20	2021-02-20	1	2021-02-04	100.00%
NP_079357.2	Q9P2P1 Q9HAC4 Q6P153 Q86TR3	protein NYNRIN [Homo sapiens]	2021-02-20	2021-02-20	1	2021-02-04	100.00%
NP_689912.2	B4DY82 Q96HI0 Q96SA5	sentrin-specific protease 5 isoform 1 [Homo sapiens]	2021-02-20	2021-02-20	1	2021-02-04	100.00%
NP_789845.1	Q9H0T0 I6L9B6 F8WDN9 Q6PG51 Q8TBW0 Q96E55 Q9P033 Q9ULX0 Q9H2U2 Q9NX37 B4DLP7 Q4W5E9	inorganic pyrophosphatase 2, mitochondrial isoform 1 precursor [Homo sapiens]	2021-02-20	2021-02-20	1	2021-02-04	100.00%
NP_001369273.1	Q68DN6 P0DJD0 P0C839 Q6V1X0	RANBP2-like and GRIP domain-containing protein 1 isoform 1 [Homo sapiens]	2021-03-16	2021-01-30	1	97	100.00%
NP_001071638.2	B4DYH0 P0C839 Q6V1X0 Q68DN6 P0DJD1	RANBP2-like and GRIP domain-containing protein 2 [Homo sapiens]	2021-03-16	2021-01-30	1	97	100.00%
Pentapeptides: DIPLP
Refseq NCBI	UniProt Accession	Protein names	Max Score	Total Score	Cover query	E Value	Identity
NP_612429.2	Q7Z358 Q8N3G4 Q7Z343 Q7Z3G0 Q86WQ6 Q7Z394 Q8IYY1 Q96EX9 Q5BKX7 Q8IVF2	protein AHNAK2 isoform 1 [Homo sapiens]	2021-07-19	36.1	1	2021-09-05	100.00%
NP_057323.3	Q9UKN7 B4DFC7	unconventional myosin-XV [Homo sapiens]	2021-07-19	2021-07-19	1	2021-09-05	100.00%
NP_001012985.2	Q5H9U9 Q96ND6	probable ATP-dependent RNA helicase DDX60-like isoform 1 [Homo sapiens]	2021-07-19	2021-07-19	1	2021-09-05	100.00%
NP_997400.2	P82987 A1A566 Q9ULI7 A1A567	ADAMTS-like protein 3 isoform a precursor [Homo sapiens]	2021-07-19	2021-07-19	1	2021-09-05	100.00%
NP_597702.2	Q8TCU5 B3DLF9 Q5VTR3 Q8TF29 Q8WXI6	glutamate receptor ionotropic, NMDA 3A precursor [Homo sapiens]	2021-07-19	2021-07-19	1	2021-09-05	100.00%
NP_001073863.1	Q14159 B4DFV2 Q96BI5 B4E0Y6	DNA repair-scaffolding protein isoform 1 [Homo sapiens]	2021-07-19	2021-07-19	1	2021-09-05	100.00%
NP_036595.2	Q6NUM0 A8K026 Q9Y487	V-type proton ATPase 116 kDa subunit a2 [Homo sapiens]	2021-07-19	2021-07-19	1	2021-09-05	100.00%
NP_689912.2	B4DY82 Q96HI0 Q96SA5	sentrin-specific protease 5 isoform 1 [Homo sapiens]	2021-07-19	2021-07-19	1	2021-09-05	100.00%
NP_004280.5	Q6NUS0 Q7Z498 Q86UJ4 Q9UQA4 Q9Y4A8 Q86VR5	nuclear factor erythroid 2-related factor 3 [Homo sapiens]	2021-07-19	2021-07-19	1	2021-09-05	100.00%
NP_057396.1	A0A024RAW9 Q9Y2W2 Q96AY8	WW domain-binding protein 11 [Homo sapiens]	2021-07-19	36.1	1	2021-09-05	100.00%
NP_066974.2	E7EQF2 Q9Y6I2 Q86V17 Q9UKG9 A4D1D6 Q8IUW9	peroxisomal carnitine O-octanoyltransferase isoform 2 [Homo sapiens]	2021-07-19	2021-07-19	1	2021-09-05	100.00%
NP_862823.1	Q7Z418 Q5SQQ8	potassium channel subfamily K member 18 [Homo sapiens]	2021-07-19	2021-07-19	1	6.0	100.00%
NP_115590.1	Q5TH28 Q8WY18 Q5TH27 Q96QI4 Q9H135 Q9H6Q3 A8K648 E1P5U1 E1P5U2	src-like-adapter 2 isoform a [Homo sapiens]	2021-07-19	2021-07-19	1	6.0	100.00%
NP_001358915.1	B2RN50 B4DZB3 B4DQY9 C9J1U3 Q8N2C7 C4IXS8 Q96SS0 Q96JI4 A0A669KAW8	protein unc-80 homolog isoform 3 [Homo sapiens]	2021-03-16	32.7	1	97	100.00%
NP_001364250.1	C9JZH2 Q7Z7P7 Q8WWZ4 Q7Z2I9 C9K035 Q6PIQ6 Q86TD2	ATP-binding cassette sub-family A member 10 [Homo sapiens]	2021-03-16	2021-05-30	1	97	100.00%
Pentapeptides: IPLPW
Refseq NCBI	UniProt Accession	Protein names	Max Score	Total Score	Cover query	E Value	Identity
NP_005128.1	P98153 Q8IWC8 A8K6K5 B5TY34 A6NIB5 B7Z935	integral membrane protein DGCR2/IDD isoform 1 precursor [Homo sapiens]	2021-08-21	2021-08-21	1	1.0	100.00%
NP_004629.3	Q5ST84 Q5STX6 Q68DW9 B0UZL3 Q05BK4 Q5SQ30 B0UZE9 Q4LE37 Q5STX7 Q6PIN1 Q8MGQ9 O95875 Q5SQ29 Q96QC6 B0UX77 A0A1U9X974 P48634 Q6P9P7	protein PRRC2A [Homo sapiens]	2021-05-18	33.9	1	17	100.00%
Pentapeptides: PLPWH
Refseq NCBI	UniProt Accession	Protein names	Max Score	Total Score	Cover query	E Value	Identity
NP_009130.2	Q9Y616 B4DQ57	interleukin-1 receptor-associated kinase 3 isoform a [Homo sapiens]	2021-03-22	2021-03-22	1	0.73	100.00%
Pentapeptides: LPWHA
Refseq NCBI	UniProt Accession	Protein names	Max Score	Total Score	Cover query	E Value	Identity
NP_037513.2	Q9UKU6 A5PL19 Q6UWJ4	thyrotropin-releasing hormone-degrading ectoenzyme [Homo sapiens]	2021-04-21	2021-04-21	1	2021-05-01	100.00%
NP_001762.2	Q92873 Q9UQA6 Q9UQA8 Q9UQA7 O95701 Q32M46 Q92872 Q9UQA9 Q9UQB0 F5H7U3 O95703 F5GYU4 Q01665 Q9Y2A6 O95702 Q0EAF5 P20273 O95699	B-cell receptor CD22 isoform 1 precursor [Homo sapiens]	2021-04-21	2021-04-21	1	2021-05-01	100.00%
NP_055429.2	Q14997 Q1XBG5 Q86XF8 Q1XBG6 Q1XBG4 Q6IPR2 Q2M1Z0	proteasome activator complex subunit 4 [Homo sapiens]	2021-01-15	2021-01-30	1	279	100.00%
Pentapeptides: PWHAG
Refseq NCBI	UniProt Accession	Protein names	Max Score	Total Score	Cover query	E Value	Identity
NP_444253.3	Q3ZCP9 Q6P2N0 D3DN97 O95797 Q9UBG5 Q9C0L5 Q16794 Q5MYA0 Q7Z4J0 O95799 Q14844 Q15746 Q5MY99 Q9UIT9 O95798 Q17S15 B4DUE3 Q9UBY6 O95796	myosin light chain kinase, smooth muscle isoform 1 [Homo sapiens]	21.0	21.0	1	2021-01-02	100.00%
NP_001762.2	Q92873 Q9UQA6 Q9UQA8 Q9UQA7 O95701 Q32M46 Q92872 Q9UQA9 Q9UQB0 F5H7U3 O95703 F5GYU4 Q01665 Q9Y2A6 O95702 Q0EAF5 P20273 O95699	B-cell receptor CD22 isoform 1 precursor [Homo sapiens]	21.0	21.0	1	2021-01-02	100.00%
Pentapeptides: WHAGA
Refseq NCBI	UniProt Accession	Protein names	Max Score	Total Score	Cover query	E Value	Identity
No significant similarity found
Pentapeptides: HAGAD
Refseq NCBI	UniProt Accession	Protein names	Max Score	Total Score	Cover query	E Value	Identity
No significant similarity found
Pentapeptides: AGADT
Refseq NCBI	UniProt Accession	Protein names	Max Score	Total Score	Cover query	E Value	Identity
NP_000426.2	Q9Y6L8 Q9UM47 Q9UEB3 Q9UPL3	neurogenic locus notch homolog protein 3 precursor [Homo sapiens]	2021-02-17	2021-02-17	1	48	100.00%
NP_001243084.2	B3KXA4 Q5H9K8 Q5H9R4 F8W8Y7 A8K928 Q8N8D6	armadillo repeat-containing X-linked protein 4 [Homo sapiens]	2021-02-17	72.8	1	48	100.00%
NP_003963.1	O43578 O14981 Q8N6J1 Q2M1V9 B4E0W6	TATA-binding protein-associated factor 172 [Homo sapiens]	2021-02-17	2021-08-31	1	48	100.00%
NP_001361314.1	-	phospholipid-transporting ATPase IC isoform 1 [Homo sapiens]	2021-02-17	2021-08-31	1	48	100.00%
NP_005883.3	Q8TDH1 Q6DKG5 Q86UH1 Q6IBP3 Q96H10 O95466 D2DGW2 Q8N671	formin-like protein 1 [Homo sapiens]	2021-02-17	2021-02-17	1	48	100.00%
NP_065169.1	Q6Y8G6 Q9UJQ4 A2A2D8 Q540H3	sal-like protein 4 isoform 1 [Homo sapiens]	2021-02-17	2021-02-17	1	48	100.00%
NP_001229738.1	B3KUC3 Q5JUJ4 B7Z3D2 Q9Y2G4 Q5JUJ5 Q9UFQ9 Q8IUQ8 Q9NU24	ankyrin repeat domain-containing protein 6 isoform a [Homo sapiens]	2021-02-17	2021-02-17	1	48	100.00%
NP_699202.1	Q6ZMH2 Q96SH4 Q5W0P0 Q8N448	ligand of Numb protein X 2 [Homo sapiens]	2021-02-17	2021-02-17	1	48	100.00%
NP_004542.1	B2R9J1 Q9UNQ8 O75489 B4DFM8	NADH dehydrogenase [ubiquinone] iron-sulfur protein 3, mitochondrial precursor [Homo sapiens]	2021-02-17	2021-02-17	1	49	100.00%
NP_001123986.1	A6NGS2	glutamate-rich protein 4 [Homo sapiens]	2021-02-17	2021-02-17	1	49	100.00%
NP_620168.1	Q8IVB8 O60423 Q96M22 Q8N4Y8 Q7Z485	phospholipid-transporting ATPase IK isoform 1 [Homo sapiens]	2021-06-14	2021-09-25	1	398	100.00%
NP_079113.2	Q9H727 Q8TF62 Q6PG43	probable phospholipid-transporting ATPase IM [Homo sapiens]	2021-06-14	2021-04-28	1	398	100.00%
NP_001357526.1	Q96I43 Q96NQ7 P98198 B4E3P4 Q6NT69 Q7Z486	phospholipid-transporting ATPase ID isoform e [Homo sapiens]	2021-06-14	2021-04-28	1	398	100.00%
NP_002618.1	Q5VSR8 Q01813 Q5VSR7 B3KS15	ATP-dependent 6-phosphofructokinase, platelet type isoform 1 [Homo sapiens]	2021-06-14	2021-08-28	1	398	100.00%
NP_000280.1	J3KNX3 Q16815 Q6ZTT1 Q16814 P08237 A0A024R0Y5	ATP-dependent 6-phosphofructokinase, muscle type isoform 2 [Homo sapiens]	2021-06-14	43.5	1	398	100.00%
Pentapeptides: GADTG
Refseq NCBI	UniProt Accession	Protein names	Max Score	Total Score	Cover query	E Value	Identity
NP_060250.2	Q05DI5 Q9P2D1 E9PNZ2 Q7Z7Q2 Q6ZWF9 Q66K35 Q9NXA3 Q9NXA0 D0VBA5 Q2TAN4 Q7Z6C0	chromodomain-helicase-DNA-binding protein 7 isoform 1 [Homo sapiens]	2021-02-17	2021-02-17	1	48	100.00%
NP_055873.1	O60310 Q5JTP6 Q86YC9 Q8N3E4 A3KMH1 Q5VW08 Q7Z6I9	von Willebrand factor A domain-containing protein 8 isoform a precursor [Homo sapiens]	2021-02-17	2021-02-17	1	48	100.00%
NP_001335697.1	Q9NPS9 Q9P2P5 B8ZZB4 A0A2R8Y6F3 Q68DF8 Q17RT5	E3 ubiquitin-protein ligase HECW2 isoform 1 [Homo sapiens]	2021-02-17	2021-02-17	1	48	100.00%
NP_001165972.1	A0A024R6T9 B4DX48 Q96KH8 B2R707 P23975	sodium-dependent noradrenaline transporter isoform 2 [Homo sapiens]	2021-02-17	2021-02-17	1	48	100.00%
NP_976046.1	Q86TR2 Q86YE0 Q7Z6M2 Q6PIR2	F-box only protein 33 [Homo sapiens]	2021-02-17	2021-02-17	1	48	100.00%
NP_001123986.1	A6NGS2	glutamate-rich protein 4 [Homo sapiens]	2021-02-17	2021-02-17	1	49	100.00%
NP_444278.1	Q96EL3	39S ribosomal protein L53, mitochondrial [Homo sapiens]	2021-02-17	2021-02-17	1	50	100.00%
NP_001373054.1	Q2A664 Q8NHN4 Q8NHN0 Q8NHN2 Q8NHN5 Q8NHN8 Q96AA2 Q5T7G8 Q5VSU2 Q8NHN3 Q5VST9 Q9HCD3 Q8NHN7 Q8NHN9 Q9HCL6 A6NGQ3 Q8NHN6 Q5T7G9 Q86YC7 H3BPX2 Q8NHN1	obscurin isoform c [Homo sapiens]	2021-06-14	85.7	1	397	100.00%
NP_065816.2	Q7L8P7 A8MQB1 Q8TDN5 A8MQ33 Q5T4S9 Q5TBP2 Q8IXJ4 Q6P4A4 Q5T4S7 A8MPT2 Q9UG82 O60646 Q5TBN8 Q6DKH8 Q8WV67 Q9HA46 Q9P2N9 Q5T4S8 O75050 Q4QRK5	E3 ubiquitin-protein ligase UBR4 [Homo sapiens]	2021-06-14	2021-03-29	1	397	100.00%
NP_001034842.2	B6ZDG7 Q6ZMW3 A8MUB5	echinoderm microtubule-associated protein-like 6 [Homo sapiens]	2021-06-14	2021-02-27	1	397	100.00%
NP_003963.1	O43578 O14981 Q8N6J1 Q2M1V9 B4E0W6	TATA-binding protein-associated factor 172 [Homo sapiens]	2021-06-14	41.8	1	397	100.00%
NP_001002814.2	J3KNP0 Q6WKZ6 Q86YV4 Q307T1 Q9H642 Q6AZK4 Q6WKZ2 Q6WKZ4 Q8TDL1	rab11 family-interacting protein 1 isoform 3 [Homo sapiens]	2021-06-14	2021-02-27	1	398	100.00%
NP_001336207.1	O15084 Q29RW6 Q3B857 Q6ULS0 Q6ZT57 A0A024R2I9 B4DES5 Q1WWL4	serine/threonine-protein phosphatase 6 regulatory ankyrin repeat subunit A isoform d [Homo sapiens]	2021-06-14	25.0	1	398	100.00%
NP_775866.2	Q8NB46 B3KWN0 A6NE79 B1Q2K2	serine/threonine-protein phosphatase 6 regulatory ankyrin repeat subunit C [Homo sapiens]	2021-06-14	25.0	1	398	100.00%
Pentapeptides: ADTGT
Refseq NCBI	UniProt Accession	Protein names	Max Score	Total Score	Cover query	E Value	Identity
NP_002326.2	O75197 Q9UP66 Q9UES7 Q96TD6	low-density lipoprotein receptor-related protein 5 isoform 1 precursor [Homo sapiens]	2021-06-17	32.7	1	34	100.00%
NP_002327.2	Q17RZ2 O75581	low-density lipoprotein receptor-related protein 6 precursor [Homo sapiens]	2021-06-17	32.7	1	34	100.00%
NP_001335697.1	Q9NPS9 Q9P2P5 B8ZZB4 A0A2R8Y6F3 Q68DF8 Q17RT5	E3 ubiquitin-protein ligase HECW2 isoform 1 [Homo sapiens]	2021-06-17	2021-06-17	1	34	100.00%
NP_060587.8	Q9P2J6 Q5VWA1 Q9BZH6	WD repeat-containing protein 11 [Homo sapiens]	2021-06-17	2021-06-17	1	34	100.00%
NP_976046.1	Q86TR2 Q86YE0 Q7Z6M2 Q6PIR2	F-box only protein 33 [Homo sapiens]	2021-06-17	2021-06-17	1	34	100.00%
NP_005404.1	Q53T42 O95343 D6W5A5	homeobox protein SIX3 [Homo sapiens]	2021-06-17	2021-06-17	1	34	100.00%
NP_055806.2	Q4W5K5 Q6P0Q5 Q96D33 Q8NAV6 A0A024RDC2 Q8N1T2 Q96BS7 Q8IZQ1 Q96N85 Q9Y2J7	WD repeat and FYVE domain-containing protein 3 [Homo sapiens]	2021-01-15	2021-07-29	1	279	100.00%
NP_002325.2	Q5KTZ5 O75096 B2RN39 Q4AC85	low-density lipoprotein receptor-related protein 4 precursor [Homo sapiens]	2021-01-15	2021-04-28	1	279	100.00%
NP_065923.1	B9EK50 Q9P232 Q9H039	contactin-3 precursor [Homo sapiens]	2021-01-15	2021-03-29	1	280	100.00%
Pentapeptides: DTGTP
Refseq NCBI	UniProt Accession	Protein names	Max Score	Total Score	Cover query	E Value	Identity
NP_001354553.1	H3BS19	zinc finger protein 469 [Homo sapiens]	2021-05-18	2021-05-18	1	17	100.00%
NP_005867.3	Q15772 Q6ZQW1 Q9P2P9 Q27J74 Q6FGA6 A8K0G6 Q6ZTL8 A8MRU0 Q695L1	striated muscle preferentially expressed protein kinase isoform 1 [Homo sapiens]	2021-05-18	2021-05-18	1	17	100.00%
NP_001230261.1	F5H293 Q9UJ46 B7Z5L4 B7Z1N0 A0A087WYL5 Q6UXD5 Q9UJ47 H7BXQ6 Q9BW82 Q9UJ45	seizure 6-like protein 2 isoform 5 precursor [Homo sapiens]	2021-05-18	2021-05-18	1	17	100.00%
NP_689911.2	B7ZLH6 Q8N944	APC membrane recruitment protein 3 [Homo sapiens]	2021-05-18	2021-05-18	1	17	100.00%
NP_115885.2	E9PDX9 Q9BRR9 Q96S74 B4DVI3 Q8WYR0 Q96EZ2 Q8NAF3 Q8TCJ3	rho GTPase-activating protein 9 isoform 1 [Homo sapiens]	2021-05-18	2021-05-18	1	17	100.00%
NP_001254479.2	A0A0A0MTS7	titin isoform IC [Homo sapiens]	2021-01-15	120	1	279	100.00%
NP_001193856.1	Q5T2M3 A6NKM5 A0A075B6F3 O00438 Q8IU65 Q5TG00 Q96JB1 Q5JYI2 Q5T2M4 Q9UEM4	dynein heavy chain 8, axonemal isoform 1 [Homo sapiens]	2021-01-15	2021-02-27	1	279	100.00%
Pentapeptides: TGTPH
Refseq NCBI	UniProt Accession	Protein names	Max Score	Total Score	Cover query	E Value	Identity
NP_849188.4	A6NKC6 Q8IWN7 Q8IWP0 Q86SQ1 Q8IWN8 Q8IWN9 Q8IWP1 Q8IWP2	retinitis pigmentosa 1-like 1 protein [Homo sapiens]	2021-09-18	2021-09-18	1	12	100.00%
NP_055897.1	Q6MZW2 Q9UPU1 Q8TBU0	follistatin-related protein 4 precursor [Homo sapiens]	2021-09-18	2021-09-18	1	12	100.00%
NP_079076.3	Q8TBY1 A6NHD7 Q8NG65 Q9H5F4 Q8NG66 Q5JPC0 B4DM56	serine/threonine-protein kinase Nek11 isoform 1 [Homo sapiens]	2021-09-18	2021-09-18	1	12	100.00%
NP_002449.2	O95451 O00447 Q99552 Q9UE28 O00573 O15494 O95291 Q14881 Q7M4S5 Q9HC84 O14985	mucin-5B precursor [Homo sapiens]	2021-09-15	62.8	1	138	100.00%
Pentapeptides: GTPHW
Refseq NCBI	UniProt Accession	Protein names	Max Score	Total Score	Cover query	E Value	Identity
NP_892019.2	Q7Z4J2	putative glycosyltransferase 6 domain-containing protein 1 precursor [Homo sapiens]	2021-09-15	2021-02-27	1	139	100.00%
Pentapeptides: TPHWN
Refseq NCBI	UniProt Accession	Protein names	Max Score	Total Score	Cover query	E Value	Identity
NP_001230261.1	F5H293 Q9UJ46 B7Z5L4 B7Z1N0 A0A087WYL5 Q6UXD5 Q9UJ47 H7BXQ6 Q9BW82 Q9UJ45	seizure 6-like protein 2 isoform 5 precursor [Homo sapiens]	2021-03-19	2021-08-31	1	2021-04-08	100.00%
Pentapeptides: PHWNN
Refseq NCBI	UniProt Accession	Protein names	Max Score	Total Score	Cover query	E Value	Identity
Pentapeptides: HWNNK
Refseq NCBI	UniProt Accession	Protein names	Max Score	Total Score	Cover query	E Value	Identity
NP_055044.1	B2R6U6 Q8IYC9 P48066	sodium- and chloride-dependent GABA transporter 3 isoform 1 [Homo sapiens]	2021-03-22	2021-03-22	1	0.73	100.00%
NP_057699.2	Q8WW56 Q8TCC2 Q9NSD5 B4DJL1	sodium- and chloride-dependent GABA transporter 2 isoform 1 [Homo sapiens]	2021-03-22	2021-03-22	1	0.73	100.00%
Pentapeptides: WNNKE
Refseq NCBI	UniProt Accession	Protein names	Max Score	Total Score	Cover query	E Value	Identity
NP_001139669.1	-	coiled-coil domain-containing protein 168 [Homo sapiens]	2021-03-16	31.0	1	97	100.00%
NP_945185.1	Q6SJ93 Q6P661 B4E2G2	serine protease FAM111B isoform a [Homo sapiens]	2021-03-16	28.0	1	98	100.00%

## Sheet: 274-279
Pentapeptides: EAEMD
Refseq NCBI	UniProt Accession	Protein names	Max Score	Total Score	Cover query	E Value	Identity
NP_054878.5	Q69YI5 Q6ZS25 Q8N3R0 Q9C0D1 O75405 Q6IN64 Q9BYW2 Q8TCN0 Q5BKS9 Q6ZN53 O75397 Q9H696 Q17RW8 Q9NZW9 Q5QGN2	histone-lysine N-methyltransferase SETD2 isoform 1 [Homo sapiens]	2021-06-20	31.4	1	2021-09-02	100.00%
NP_001364953.1	Q86YL6 Q86T64 A7KAX9 I7H0B0 O94820 Q8IUG4 Q9BWG3	rho GTPase-activating protein 32 isoform 3 [Homo sapiens]	2021-06-20	2021-06-20	1	2021-09-02	100.00%
NP_004932.1	Q05CV4 Q86YB2 Q14562	ATP-dependent RNA helicase DHX8 isoform 1 [Homo sapiens]	2021-06-20	2021-06-20	1	2021-09-02	100.00%
NP_001338507.1	B1AND3 B4DZ02 E7EWL2 B4DX03 A0A024R8A5 Q1W2J6 Q7Z5I6 B4DX73 F5H6J4 O60631 Q96FN2 B4DX85 B4DRK4 B3KSD5 A0A024R8A4 Q6UN26 O14721 B4DUU0 Q5BJF6	outer dense fiber protein 2 isoform 13 [Homo sapiens]	2021-06-20	33.1	1	3.0	100.00%
NP_004406.2	B4DKX6 B2RTT2 P15924 Q14189 Q9UHN4 D7RX09 O75993	desmoplakin isoform I [Homo sapiens]	2021-02-17	31.0	1	48	100.00%
NP_002069.2	Q13654 Q14436 Q13439 Q59EW8 Q13270 Q49A56 F8W8Q7	golgin subfamily A member 4 isoform 2 [Homo sapiens]	2021-02-17	32.7	1	48	100.00%
NP_060719.4	Q7Z3L4 Q9BSW0 Q5JV18 Q7Z7I6 Q9HCD9 Q9NV90 Q96SN8 Q7Z3U1 B3KVI2 Q9H6J6 Q9UIW9	CDK5 regulatory subunit-associated protein 2 isoform a [Homo sapiens]	2021-02-17	2021-03-29	1	48	100.00%
NP_597732.1	O95781 Q8TF21 O75268	ankyrin repeat domain-containing protein 24 [Homo sapiens]	2021-02-17	31.0	1	48	100.00%
Pentapeptides: AEMDG
Refseq NCBI		Protein names	Max Score	Total Score	Cover query	E Value	Identity
NP_001338507.1	B1AND3 B4DZ02 E7EWL2 B4DX03 A0A024R8A5 Q1W2J6 Q7Z5I6 B4DX73 F5H6J4 O60631 Q96FN2 B4DX85 B4DRK4 B3KSD5 A0A024R8A4 Q6UN26 O14721 B4DUU0 Q5BJF6	outer dense fiber protein 2 isoform 13 [Homo sapiens]	2021-07-19	2021-07-19	1	2021-09-05	100.00%
NP_055078.1	Q96TA2 Q5T8D9 D3DRV8 Q9H1Q0 B4DNM1 D3DRV9 Q9UMR9	ATP-dependent zinc metalloprotease YME1L1 isoform 3 [Homo sapiens]	2021-07-19	2021-07-19	1	2021-09-05	100.00%
NP_004406.2	B4DKX6 B2RTT2 P15924 Q14189 Q9UHN4 D7RX09 O75993	desmoplakin isoform I [Homo sapiens]	2021-02-17	32.7	1	48	100.00%
NP_002069.2	Q13654 Q14436 Q13439 Q59EW8 Q13270 Q49A56 F8W8Q7	golgin subfamily A member 4 isoform 2 [Homo sapiens]	2021-02-17	31.4	1	48	100.00%
NP_542194.2	Q6ZTG8 O94964 Q5JW51 A6NK10 Q14DB2	protein SOGA1 isoform 1 [Homo sapiens]	2021-02-17	2021-01-30	1	48	100.00%
NP_001106203.2	Q765G9 A2A2X2 Q5VXT1 Q8N679 A2A3G8 Q6ZWD4 B4DIL6 E9PDN8 O15068 A2A2X1 A2A3G6 Q5JU56 Q765G8 B4DHD6	guanine nucleotide exchange factor DBS isoform a [Homo sapiens]	2021-02-17	2021-03-29	1	48	100.00%
NP_006787.2	Q6P1L0 Q9Y4W6 Q8TA92	AFG3-like protein 2 [Homo sapiens]	2021-02-17	2021-01-30	1	48	100.00%

## Sheet: 312-322
Pentapeptides: TFTKI
Refseq NCBI	UniProt Accession	Protein names	Max Score	Total Score	Cover query	E Value	Identity
NP_006436.3	O75965 Q6P2Q9 O14547	pre-mRNA-processing-splicing factor 8 [Homo sapiens]	2021-03-19	2021-03-19	1	2021-04-08	100.00%
NP_689856.6	Q6ZNH8 Q96LV7 Q8TEE5 Q5T233 Q76NI1 B0QZC5 Q9C095	kinase non-catalytic C-lobe domain-containing protein 1 isoform 1 [Homo sapiens]	2021-03-19	2021-03-19	1	2021-04-08	100.00%
NP_004963.1	O60674 O75297 O14636	tyrosine-protein kinase JAK2 isoform a [Homo sapiens]	2021-03-19	2021-03-19	1	2021-04-08	100.00%
NP_001305718.1	B3Y612 O60603 O15454 Q8NI00 A0A0S2Z4S4 B3KWR9 D1CS45 D1CS48 D1CS49	toll-like receptor 2 precursor [Homo sapiens]	2021-03-19	2021-03-19	1	2021-04-08	100.00%
NP_059965.2	Q9BYK4 Q9H0Z9 A6NMU6 Q15350 A6NDK1 Q15351 Q9BYK3	RNA-binding protein 38 isoform a [Homo sapiens]	2021-03-19	2021-03-19	1	2021-05-08	100.00%
Pentapeptides: FTKIP
Refseq NCBI	UniProt Accession	Protein names	Max Score	Total Score	Cover query	E Value	Identity
NP_064519.2	Q9NQC4 Q9NRY9 Q8TCL6 Q9BPU6	dihydropyrimidinase-related protein 5 [Homo sapiens]	2021-07-19	2021-07-19	1	6.0	100.00%
NP_001376.1	Q14117	dihydropyrimidinase [Homo sapiens]	2021-07-19	2021-07-19	1	6.0	100.00%
NP_037402.1	A0A140VJY3 Q9UI38	probable threonine protease PRSS50 precursor [Homo sapiens]	2021-07-19	2021-07-19	1	6.0	100.00%
Pentapeptides: TKIPA
Refseq NCBI	UniProt Accession	Protein names	Max Score	Total Score	Cover query	E Value	Identity
NP_057510.5	Q20WK2 Q5R3I6 Q6DHX4 B0QYM3 Q9UGZ9 Q53GX5 Q9BRE0 Q9Y557 Q9NYZ3	G2 and S phase-expressed protein 1 [Homo sapiens]	2021-05-18	2021-05-18	1	17	100.00%
NP_597722.1	B7ZKW6 Q96N02 Q8N8K9 Q5T252 Q2M336 Q8TF43	uncharacterized protein KIAA1958 isoform b [Homo sapiens]	2021-05-18	2021-05-18	1	17	100.00%
NP_005766.3	Q5BJE4 O60504 Q6NX54 Q96FY4 Q9UQE4	vinexin isoform 1 [Homo sapiens]	2021-05-18	2021-05-18	1	17	100.00%
NP_058544.3	Q92529 Q8TAP2 Q9UCX5 Q5T7I7	SHC-transforming protein 3 [Homo sapiens]	2021-05-18	2021-05-18	1	17	100.00%
NP_071767.3	Q86Y18 D3DU88 B4DY00 Q9BVC4 Q9HA66 Q9UJV6 Q8WUI5 B3KMM4 Q5M800	target of rapamycin complex subunit LST8 isoform a [Homo sapiens]	2021-05-18	2021-05-18	1	17	100.00%
Pentapeptides: KIPAE
Refseq NCBI	UniProt Accession	Protein names	Max Score	Total Score	Cover query	E Value	Identity
NP_057510.5	Q20WK2 Q5R3I6 Q6DHX4 B0QYM3 Q9UGZ9 Q53GX5 Q9BRE0 Q9Y557 Q9NYZ3	G2 and S phase-expressed protein 1 [Homo sapiens]	2021-09-18	2021-09-18	1	12	100.00%
NP_001093156.1	Q9NSS1 Q9GZY0 Q9BXU4 Q9NX66	nuclear RNA export factor 2 [Homo sapiens]	2021-09-18	2021-09-18	1	12	100.00%
NP_071336.1	Q9NSS1 Q9GZY0 Q9BXU4 Q9NX66	nuclear RNA export factor 2 [Homo sapiens]	2021-09-18	2021-09-18	1	12	100.00%
NP_758954.1	Q3T1B3 Q8IX29 Q3T1B2 Q3T1B4	F-box only protein 16 isoform 1 [Homo sapiens]	2021-09-18	2021-09-18	1	12	100.00%
Pentapeptides: IPAET
Refseq NCBI	UniProt Accession	Protein names	Max Score	Total Score	Cover query	E Value	Identity
NP_001254479.2	A0A0A0MTS7	titin isoform IC [Homo sapiens]	2021-09-18	81.7	1	12	100.00%
NP_001365343.1	P56524 F5GX36 Q86YH7 E9PGB9 Q9UND6	histone deacetylase 4 isoform 1 [Homo sapiens]	2021-09-18	2021-09-18	1	12	100.00%
NP_060382.3	Q8IVU3 Q5GC90 Q5HYM6 Q5JPB6 B4DIY5 Q5GRH3 Q8NAN3 Q6PIF4 Q9NWS4	probable E3 ubiquitin-protein ligase HERC6 isoform 1 [Homo sapiens]	2021-09-18	2021-09-18	1	12	100.00%
NP_001094861.1	P0C6S8	leucine-rich repeat and immunoglobulin-like domain-containing nogo receptor-interacting protein 3 precursor [Homo sapiens]	2021-09-18	2021-09-18	1	12	100.00%
NP_870987.2	B9EGJ1 Q9Y5R5 B1ANC0 Q9NPG6 Q9NQR6 Q05C20	doublesex- and mab-3-related transcription factor 2 isoform 2 [Homo sapiens]	2021-09-18	2021-09-18	1	12	100.00%
Pentapeptides: PAETL
Refseq NCBI	UniProt Accession	Protein names	Max Score	Total Score	Cover query	E Value	Identity
NP_001371054.1	Q9H742 Q4W598 Q6ZS70 Q86XA5 Q8WVD8 Q9P2H6 Q9UPP3 Q6ZV75 Q2LD37 Q5CZA9 Q9NT48 Q9NTI4 Q9NTC3	ransmembrane protein KIAA1109 isoform [Homo sapiens]	2021-05-18	2021-05-18	1	17	100.00%
NP_055816.2	Q9NWH5 Q96T58 Q9Y556 Q9UQ01 Q9H9A8	msx2-interacting protein [Homo sapiens]	2021-05-18	2021-05-18	1	17	100.00%
NP_055318.2	Q9H3H4 O75691	small subunit processome component 20 homolog [Homo sapiens]	2021-05-18	2021-05-18	1	17	100.00%
NP_001888.2	Q6UVK1 D3DW77 Q92675	chondroitin sulfate proteoglycan 4 precursor [Homo sapiens]	2021-05-18	2021-05-18	1	17	100.00%
NP_444253.3	Q3ZCP9 Q6P2N0 D3DN97 O95797 Q9UBG5 Q9C0L5 Q16794 Q5MYA0 Q7Z4J0 O95799 Q14844 Q15746 Q5MY99 Q9UIT9 O95798 Q17S15 B4DUE3 Q9UBY6 O95796	myosin light chain kinase, smooth muscle isoform 1 [Homo sapiens]	2021-05-18	52.0	1	17	100.00%
NP_006608.1	Q9H6U9 Q3LIF5 Q5SYZ6 P48681 O00552	nestin [Homo sapiens]	2021-05-18	2021-05-18	1	17	100.00%
NP_056017.4	A7E2C2 O60303	katanin-interacting protein [Homo sapiens]	2021-05-18	2021-05-18	1	17	100.00%
NP_005725.3	Q92632 Q9H422 O14632 Q9HAS2 Q2PBG4 Q2PBG5	homeodomain-interacting protein kinase 3 isoform 1 [Homo sapiens]	2021-05-18	2021-05-18	1	17	100.00%
NP_056216.2	B3KY08 B4E0Q5 Q7Z4K2 Q96K01 Q9BR73 Q9NW41 Q9NWA9 Q9UFU7 Q6W9G7 Q9H7L0 Q8WUI4 Q9NYK9 B4DWI0 Q6P1W9 Q7Z5I1	histone deacetylase 7 isoform a [Homo sapiens]	2021-05-18	42.6	1	17	100.00%
NP_001371246.1	E1P5W5 O43145 F5H820 Q6NUJ7 Q9H4I2	zinc fingers and homeoboxes protein 3 isoform a [Homo sapiens]	2021-05-18	2021-05-18	1	17	100.00%
NP_071450.2	Q6UY41 Q86V00 Q9H1B5 B4DT06	xylosyltransferase 2 [Homo sapiens]	2021-05-18	2021-05-18	1	17	100.00%
NP_149079.2	Q5VSL9 Q658K2 Q96SN2 Q0V925 Q5VSL8 Q6ZV31 Q9C0A2 Q8N598	striatin-interacting protein 1 isoform 1 [Homo sapiens]	2021-05-18	2021-05-18	1	17	100.00%
NP_848547.4	Q96LP3 Q96MB6 Q8NEP3 Q69YI8 Q69YW5 A0A140VJN4 Q69YJ0 B4DJA3	dynein assembly factor 1, axonemal isoform 1 [Homo sapiens]	2021-05-18	36.9	1	17	100.00%
NP_004717.2	A6PWZ6 Q8NFI5 Q8NFH8 O43428 Q5JNZ8	ralBP1-associated Eps domain-containing protein 2 isoform 1 [Homo sapiens]	2021-05-18	2021-05-18	1	17	100.00%
NP_060754.2	Q9NV33 F8UW81 Q6P3V3 Q9H0R5 B2RTW0 Q05D54 A2A317 Q5T8L8 Q5T8L9 A6NF86	guanylate-binding protein 3 isoform 1 [Homo sapiens]	2021-05-18	2021-05-18	1	17	100.00%
NP_001193908.1	A1L4K5 Q8NFP6 Q96RI1 B7Z412 F8VYG8 Q92943 F1DAL1 B7ZM06 Q8NFP5	bile acid receptor isoform 1 [Homo sapiens]	2021-05-18	2021-05-18	1	17	100.00%
NP_612393.2	Q5VWX8 Q8IYJ4 Q9BT17 Q6PIY9 Q9BVU8 Q8NC48	mitochondrial ribosome-associated GTPase 1 [Homo sapiens]	2021-05-18	2021-05-18	1	17	100.00%
NP_005591.1	Q86X76 D3DVF4 O76091 B1AQP3	deaminated glutathione amidase isoform 1 [Homo sapiens]	2021-05-18	2021-05-18	1	17	100.00%
NP_006636.2	Q9Y365 A0A024R5L8 O60532	START domain-containing protein 10 [Homo sapiens]	2021-05-18	2021-05-18	1	17	100.00%

## Sheet: 395-408
Pentapeptides: KITHH
Refseq NCBI	UniProt Accession	Protein names	Max Score	Total Score	Cover query	E Value	Identity
NP_055087.2	Q14F51 Q9UKP4 Q6P7J9 Q9UFZ4	A disintegrin and metalloproteinase with thrombospondin motifs 7 preproprotein [Homo sapiens]	2021-02-20	2021-02-20	1	2021-02-04	100.00%
NP_116165.1	A0T124 Q5SR00 Q5SQZ8 Q8N3U0 Q9P2G7 Q15652 Q7Z3E7 Q5SQZ9 Q96KB9	probable JmjC domain-containing histone demethylation protein 2C isoform a [Homo sapiens]	2021-02-17	33.5	1	48	100.00%
Pentapeptides: ITHHW
Refseq NCBI	UniProt Accession	Protein names	Max Score	Total Score	Cover query	E Value	Identity
No significant similarity found
Pentapeptides: THHWH
Refseq NCBI	UniProt Accession	Protein names	Max Score	Total Score	Cover query	E Value	Identity
NP_116250.3	Q49AT1 Q96JX3 Q5VTX3 Q6PKF3	protein SERAC1 [Homo sapiens]	2021-01-23	2021-01-23	1	0.37	100.00%
Pentapeptides: HHWHR
Refseq NCBI	UniProt Accession	Protein names	Max Score	Total Score	Cover query	E Value	Identity
NP_054860.1	Q9UHC6 Q9UQ12 A0A090N7T7 Q5H9Q7 D3DWG2 Q52LV1 Q14DG2 B2RCH4	contactin-associated protein-like 2 precursor [Homo sapiens]	2021-02-20	36.5	1	2021-02-04	100.00%
Pentapeptides: HWHRS
Refseq NCBI	UniProt Accession	Protein names	Max Score	Total Score	Cover query	E Value	Identity
NP_001293066.1	B5MCY1	tudor domain-containing protein 15 [Homo sapiens]	2021-05-18	34.8	1	17	100.00%
Pentapeptides: WHRSG
Refseq NCBI	UniProt Accession	Protein names	Max Score	Total Score	Cover query	E Value	Identity
NP_001158058.1	Q86VF2 F8WAI1 Q9NT72	immunoglobulin-like and fibronectin type III domain-containing protein 1 isoform 1 [Homo sapiens]	2021-05-15	2021-05-25	1	196	100.00%
Pentapeptides: HRSGS
Refseq NCBI	UniProt Accession	Protein names	Max Score	Total Score	Cover query	E Value	Identity
NP_060621.3	Q6PRU2 Q9Y4R4 C9JBR1 Q99772 Q5UIP0 Q9H9B9 Q5UIP2 A6NC27 Q8TE94 Q9NVP5 Q5H9R3 Q66YK6 Q9H830	telomere-associated protein RIF1 isoform 1 [Homo sapiens]	18.0	18.0	1	24	100.00%
NP_001014364.1	Q9H4U1 Q5D862	filaggrin-2 [Homo sapiens]	18.0	32.7	1	24	100.00%
NP_001262.3	Q96IP5 O14647 C6G482	chromodomain-helicase-DNA-binding protein 2 isoform 1 [Homo sapiens]	18.0	18.0	1	24	100.00%
NP_003077.2	Q5SXM2 Q9Y6P7 A0A024R8F4	snRNA-activating protein complex subunit 4 [Homo sapiens]	18.0	18.0	1	24	100.00%
NP_085143.1	Q547C7 Q9BY84 A0A024RAR2 Q9C0G3 Q96QS2	dual specificity protein phosphatase 16 [Homo sapiens]	18.0	18.0	1	24	100.00%
NP_006383.2	O00567 Q9NQ05 Q2M3T6	nucleolar protein 56 [Homo sapiens]	18.0	18.0	1	24	100.00%
NP_001073902.1	Q96PX6	coiled-coil domain-containing protein 85A isoform 2 [Homo sapiens]	18.0	18.0	1	24	100.00%
NP_001308500.1	E9PF82	calcium/calmodulin-dependent protein kinase type II subunit delta isoform 11 [Homo sapiens]	18.0	18.0	1	24	100.00%
NP_695005.1	A8MUX4 A8K157 Q96E38 Q7L3I7 Q92551 A0A024R2X2	inositol hexakisphosphate kinase 1 isoform 1 [Homo sapiens]	18.0	18.0	1	24	100.00%
NP_001295102.1	Q8IV13 B4DZA8 Q9H7W8 Q6ZN43 B5MDN2	cyclin-J-like protein isoform b [Homo sapiens]	18.0	18.0	1	24	100.00%
NP_001317493.1	A2A323 O94936 Q8NDT6 A0PJJ2 Q5T200 Q5T1Z9 Q7Z7J3 Q9H0L6 B3KQG8	zinc finger CCCH domain-containing protein 13 isoform 1 [Homo sapiens]	2021-05-15	2021-07-29	1	197	100.00%
NP_076950.1	Q5VX37 Q9BQ39 Q8WV76 Q9BWI8	ATP-dependent RNA helicase DDX50 [Homo sapiens]	2021-05-15	2021-07-29	1	197	100.00%
NP_001362763.1	Q2YDC4 B8ZZM1 A0A140VJZ9 Q9BU37 Q9UNP1 O43516 D3DPE4 Q15220 Q53TA9 Q6MZU9	WAS/WASL-interacting protein family member 1 isoform a [Homo sapiens]	2021-05-15	2021-07-29	1	197	100.00%
Pentapeptides: RSGST
Refseq NCBI	UniProt Accession	Protein names	Max Score	Total Score	Cover query	E Value	Identity
NP_078966.2	B3KY81 Q96RK2 B5ME49 Q6ZQW5 Q8WXI7	mucin-16 [Homo sapiens]	2021-02-17	59.0	1	48	100.00%
NP_005036.2	A4D0Q0 Q86UJ0 Q8NDV0 P78509 A4D0P9 Q9UDQ2 Q86UJ8	reelin isoform a precursor [Homo sapiens]	2021-02-17	2021-02-17	1	48	100.00%
NP_065073.3	Q5TH69 C5NM88 Q96P46 Q76MU8 Q9ULH6 Q96CH9 Q8N4Y4	brefeldin A-inhibited guanine nucleotide-exchange protein 3 [Homo sapiens]	2021-02-17	2021-06-27	1	48	100.00%
NP_008841.2	Q9NPX4 Q7Z6E8 Q9H3I8 Q147T5 Q15290 Q6YNC9 Q9H5M5 Q8N0V2 Q96PH3 Q7Z6E9 Q6DKH4 Q6P4C2	E3 ubiquitin-protein ligase RBBP6 isoform 1 [Homo sapiens]	2021-02-17	2021-02-17	1	48	100.00%
NP_001349988.1	A8K135 B3KWJ9 Q8N4M6 Q8WTT9 D3DSP8 Q9H7T2 Q6PK49 Q6URW7 Q659F4 B4DH03 Q9ULD2 B2RBJ6 B9EGA1 Q63HJ6	microtubule-associated tumor suppressor 1 isoform 1 [Homo sapiens]	2021-02-17	2021-02-17	1	48	100.00%
NP_001558.3	Q13577 O15357 B2RTX5 Q13578	phosphatidylinositol 3,4,5-trisphosphate 5-phosphatase 2 [Homo sapiens]	2021-02-17	31.4	1	48	100.00%
NP_001026872.2	A8K5U2 Q6DD89 F8W9U8 B7Z393 Q9NW17 Q9P283 Q6UY12	semaphorin-5B isoform 1 [Homo sapiens]	2021-02-17	2021-02-17	1	48	100.00%
NP_003556.2	Q9UQ28 O75385	serine/threonine-protein kinase ULK1 [Homo sapiens]	2021-02-17	41.8	1	48	100.00%
NP_694997.2	Q6ZQW7 Q32P44 Q8NA55	echinoderm microtubule-associated protein-like 3 isoform 3 [Homo sapiens]	2021-02-17	2021-02-17	1	48	100.00%
NP_597722.1	B7ZKW6 Q96N02 Q8N8K9 Q5T252 Q2M336 Q8TF43	uncharacterized protein KIAA1958 isoform b [Homo sapiens]	2021-02-17	2021-02-17	1	48	100.00%
NP_002697.1	Q4J6C1 Q9HAY8 O75688 Q4J6C2 Q96ER6 Q461Q2 Q658R4	protein phosphatase 1B isoform 1 [Homo sapiens]	2021-02-17	2021-02-17	1	49	100.00%
NP_066283.1	B5BU11 O75551 J3KNM0 P35813 A0A024R6A5	protein phosphatase 1A isoform 1 [Homo sapiens]	2021-02-17	2021-02-17	1	49	100.00%
NP_057336.3	Q9NR09 Q9ULD1 Q9NR09 Q9ULD1	baculoviral IAP repeat-containing protein 6 isoform 1 [Homo sapiens]	2021-02-14	28.0	1	565	100.00%
NP_000029.2	Q4LE70 D3DT03 P25054 Q15163 Q15162 B7Z2B6 Q93042	adenomatous polyposis coli protein isoform b [Homo sapiens]	2021-02-14	28.0	1	565	100.00%
NP_057417.3	O15038 Q9UHA8 Q9UQ40 A0A140VK53 Q6PK40 Q96GY7 A6NKB9 Q9UQ38 Q9P0G1 Q9UQ36 D3DU97 Q8IW17 Q9UQ35 Q6NSL3 Q9UQ37 O94803 Q6PIM3	serine/arginine repetitive matrix protein 2 [Homo sapiens]	2021-02-14	138	1	565	100.00%
NP_001014364.1	Q9H4U1 Q5D862	filaggrin-2 [Homo sapiens]	2021-02-14	55.6	1	565	100.00%
NP_001372611.1	Q96A76 Q59FT2 Q86V26 Q6ZUW9 P27816 Q13082 Q68D74 Q96NS9	microtubule-associated protein 4 isoform 6 [Homo sapiens]	2021-02-14	2021-03-26	1	565	100.00%
NP_001376546.1	A8MS88 Q9ULK7 Q5SVH7 Q9H7V9 Q9H9S9 Q5VUY9 Q9H9T5 Q96II1 Q8NEY1 Q5SVH1 Q5SVH2 Q9UGI1 Q9ULR9 Q5SVH3 Q8IVL2	neuron navigator 1 isoform 9 [Homo sapiens]	2021-02-14	28.0	1	565	100.00%
NP_055855.2	Q08AR7 Q8N5H0 Q53ST3 Q9Y2I7 Q53T36 Q08AR8 Q8NB67	1-phosphatidylinositol 3-phosphate 5-kinase isoform 2 [Homo sapiens]	2021-02-14	2021-06-24	1	565	100.00%
NP_065910.3	Q6ZRW3 B3KY47 Q8TF72 Q5QTQ3 Q9P247 Q96IR9	protein Shroom3 [Homo sapiens]	2021-02-14	2021-09-25	1	565	100.00%
NP_055804.2	Q5JY25 Q9HBA1 B7Z2M0 Q3ZCW0 O15048 Q5JY21 B7Z3S3 E9PHF5 E9PHR1 Q9HBA4 Q9HBA6 B7Z2Q9 Q86UR5 Q8TDY9 Q9HBA3 Q9HBA5 B7Z6S2 E7EX08 Q9HBA2 E9PCB7 E9PCZ1 A7MBN6 Q8TDZ5 B7Z7W2 Q5SZK1 E9PF48	regulating synaptic membrane exocytosis protein 1 isoform 1 [Homo sapiens]	2021-02-14	38.8	1	566	100.00%
NP_542194.2	Q6ZTG8 O94964 Q5JW51 A6NK10 Q14DB2	protein SOGA1 isoform 1 [Homo sapiens]	2021-02-14	28.0	1	566	100.00%
NP_001273510.1	Q8IVY2 Q9BSM2 B9EGP0 Q9P1Y6 A6H8W1 B7ZM64 Q8N2Y7 Q6PJP2 C9JS82 A0A024RCA1	PHD and RING finger domain-containing protein 1 isoform 1 [Homo sapiens]	2021-02-14	39.2	1	566	100.00%
NP_001002909.1	O60300 Q9UKJ3 Q8TB99 B9EGP9	G patch domain-containing protein 8 isoform 1 [Homo sapiens]	2021-02-14	35.9	1	566	100.00%
Pentapeptides: SGSTI
Refseq NCBI	UniProt Accession	Protein names	Max Score	Total Score	Cover query	E Value	Identity
NP_958786.1	Q15149 Q6S376 Q6S379 Q6S377 Q6S383 Q6S378 Q6S380 Q15148 Q16640 Q6S382 Q6S381	plectin isoform 1a [Homo sapiens]	2021-02-17	31.0	1	48	100.00%
NP_055529.2	A2A2A8 O60332 Q96RY7 D3DU75 Q9UG52	intraflagellar transport protein 140 homolog [Homo sapiens]	2021-02-17	2021-02-17	1	48	100.00%
NP_036433.2	O60510 Q9NP44 Q9UDQ5 Q9UDU1 Q86UL8 A7E2C3 A4D1C1 O60434 Q86UI7	membrane-associated guanylate kinase, WW and PDZ domain-containing protein 2 isoform 1 [Homo sapiens]	2021-02-17	2021-02-17	1	48	100.00%
NP_073585.8	Q96PE0 Q68CZ2 Q96S48 Q8IZW7 Q8NAD0 Q6IPQ2 B2RNV1	tensin-3 [Homo sapiens]	2021-02-17	2021-02-17	1	48	100.00%
NP_004954.2	P25092 B2RMY6	heat-stable enterotoxin receptor precursor [Homo sapiens]	2021-02-17	2021-02-17	1	48	100.00%
NP_006527.1	Q9Y6N2 A8K2T3 Q9UQC9	calcium-activated chloride channel regulator 2 preproprotein [Homo sapiens]	2021-02-17	2021-02-17	1	48	100.00%
NP_056365.1	Q8NFH0 A4D167 A4D170 O43357 O43358 Q8N703 Q8N704 A4D171 Q9H4L5 Q8N702 B8ZZP0 Q8NI13 Q9BZF4 Q9UED6 A4D169 A4D172 O14591 Q8NFH1 B8ZZ79 Q8NI12 A4D168	oxysterol-binding protein-related protein 3 isoform a [Homo sapiens]	2021-02-17	2021-02-17	1	48	100.00%
NP_000186.2	Q92902 Q8WXE5 A8MRT2 Q658M9 O15502 Q5TAA3 O15402	Hermansky-Pudlak syndrome 1 protein isoform a [Homo sapiens]	2021-02-17	2021-02-17	1	48	100.00%
NP_001859.1	Q53XU0 A4D1M1 Q9UCF2 P15085 Q9BS67	carboxypeptidase A1 preproprotein [Homo sapiens]	2021-02-17	2021-02-17	1	49	100.00%
NP_006794.1	Q7Z472 D3DSY2 P53677 B2RCR0 A0A384NYL6	AP-3 complex subunit mu-2 [Homo sapiens]	2021-02-17	2021-02-17	1	49	100.00%
NP_653164.2	Q541P9 Q96BJ6 P49247	ribose-5-phosphate isomerase [Homo sapiens]	2021-02-17	2021-02-17	1	49	100.00%
NP_114114.3	A0A3B0INC0 A0A499FIM1 Q9BXJ5	complement C1q tumor necrosis factor-related protein 2 isoform 1 precursor [Homo sapiens]	2021-02-17	2021-02-17	1	49	100.00%
NP_937756.1	Q7Z407 Q96PZ3	CUB and sushi domain-containing protein 3 isoform 1 [Homo sapiens]	2021-06-14	2021-03-29	1	397	100.00%
NP_055928.3	O43149 Q6ZRA1 Q9NVB9 Q6ZSF4 A7MBM5 Q6NXG0	zinc finger ZZ-type and EF-hand domain-containing protein 1 [Homo sapiens]	2021-06-14	2021-06-27	1	397	100.00%
NP_005111.2	Q9UHV6 O75557 O15410 Q9UND7 Q93074	mediator of RNA polymerase II transcription subunit 12 [Homo sapiens]	2021-06-14	2021-04-28	1	397	100.00%
NP_065744.3	Q8IZY3 Q8WXU7 Q8TD84 G3V1B5 Q9ULT7 A0A384DVL8 Q76MU9 Q8IZY4	Down syndrome cell adhesion molecule-like protein 1 isoform 1 precursor [Homo sapiens]	2021-06-14	2021-02-27	1	397	100.00%
NP_004765.2	O43810 Q15648 Q6P9H7 Q6PK58 Q9HD39 O75447 A2RRQ6	mediator of RNA polymerase II transcription subunit 1 [Homo sapiens]	2021-06-14	2021-04-28	1	398	100.00%
NP_065821.1	Q9NR25 Q9P2M7 A6H8L3 A7MD22 Q5T386	cingulin [Homo sapiens]	2021-06-14	2021-04-28	1	398	100.00%
NP_001350670.1	Q2HXW2 Q5TH09 Q8WXC5 Q9H1F4 Q9H2G5 J3KPU3 A6H8Y8 B3KVL2 Q2HXW0 B7Z2A8 Q4JJ94 Q2HXV9 Q9NYN3 B7ZM62 Q569J9 Q2HXV7 Q2HXV8 Q6MZM1 Q9H1L9 E1P5U5 Q2HXV3 Q4JJ95 Q5TH11 Q9H1F3 Q9H1F5 Q9H1L8 Q9UIX6 Q2HXV2 B7Z680 F5H0X3 Q2HXV1 Q2HXW1 B7Z3E0 H7C0U2 A0A087WVZ6 Q9ULU4 Q13517 Q2HXV4 Q2HXV5	protein kinase C-binding protein 1 isoform t [Homo sapiens]	2021-06-14	2021-04-28	1	398	100.00%
NP_000713.2	P54289 Q9UD81 Q17R45 Q9UD80 Q9UD82	voltage-dependent calcium channel subunit alpha-2/delta-1 isoform 1 preproprotein [Homo sapiens]	2021-06-14	2021-04-28	1	398	100.00%
NP_001244109.1	A0A384MR38 Q08357	sodium-dependent phosphate transporter 2 [Homo sapiens]	2021-06-14	2021-07-26	1	398	100.00%
Pentapeptides: GSTIG
Refseq NCBI	UniProt Accession	Protein names	Max Score	Total Score	Cover query	E Value	Identity
NP_005111.2	Q9UHV6 O75557 O15410 Q9UND7 Q93074	mediator of RNA polymerase II transcription subunit 12 [Homo sapiens]	2021-02-17	2021-02-17	1	48	100.00%
NP_078928.3	Q6NVH5 Q6ZNL9 Q6ZNM9 Q6NYC0 Q38SD2 Q9H5S3 Q96JN5	leucine-rich repeat serine/threonine-protein kinase 1 [Homo sapiens]	2021-02-17	2021-02-17	1	48	100.00%
NP_004765.2	O43810 Q15648 Q6P9H7 Q6PK58 Q9HD39 O75447 A2RRQ6	mediator of RNA polymerase II transcription subunit 1 [Homo sapiens]	2021-02-17	2021-02-17	1	48	100.00%
NP_001244109.1	A0A384MR38 Q08357	sodium-dependent phosphate transporter 2 [Homo sapiens]	2021-02-17	2021-02-17	1	48	100.00%
NP_001245211.1	Q7L985 A8K4K7 Q6ZMD0 B2RPM5	leucine-rich repeat and immunoglobulin-like domain-containing nogo receptor-interacting protein 2 precursor [Homo sapiens]	2021-02-17	2021-02-17	1	48	100.00%
NP_940892.1	E9PBQ0 A8K4P9 Q86YS6	ras-related protein Rab-43 isoform a [Homo sapiens]	2021-02-17	2021-02-17	1	49	100.00%
NP_775871.2	G3CIG0 Q7Z5P9 Q8NA85	mucin-19 precursor [Homo sapiens]	2021-06-14	2021-03-26	1	397	100.00%
NP_937756.1	Q7Z407 Q96PZ3	CUB and sushi domain-containing protein 3 isoform 1 [Homo sapiens]	2021-06-14	2021-03-26	1	397	100.00%
NP_001317189.1	Q9UPB2 Q9NYX2 B9VWG8 O95788 Q9UQD0 Q6B4S4	sodium channel protein type 8 subunit alpha isoform 3 [Homo sapiens]	2021-06-14	2021-09-25	1	397	100.00%

[truncated: 2 more sheets: 428-440, ALL_1]
